# Supplementary material for: Eosinophils and IL-4 Support Nematode Growth Coincident with an Innate Response to Tissue Injury
Source: PLoS Pathog. 2015 Dec 31;11(12):e1005347. doi: 10.1371/journal.ppat.1005347 (PMC4697774; doi:10.1371/journal.ppat.1005347)
Supplement: S1 Table — The fold change of each gene was expressed as the log2 value. (XLSX) [file ppat.1005347.s001.xlsx]

## Sheet: DiffGenes_RAG.xls
Symbols	EntrezID	naive.rag.rep1	naive.rag.rep2	2dpi.rag.rep1	2dpi.rag.rep2	2dpi.rag.rep3	7dpi.rag.rep1	7dpi.rag.rep2	7dpi.rag.rep3
Dnajc3	100037258	10.7653	10.6024	10.7033	10.8282	10.4744	11.2846	11.5128	11.1774
Gm12166	100039624	10.2433	10.2111	10.6224	10.5683	10.4389	10.817	11.0611	10.888
Gm2893	100040665	13.9819	13.8746	13.4842	13.2807	13.534	13.2367	13.0004	12.9115
Ahnak2	100041194	10.4227	10.3876	11.168	11.2728	11.3325	10.1933	10.2573	10.1958
Tmem64	100201	13.3237	13.2083	13.2667	12.7211	12.9433	12.6635	12.5302	12.2771
Smpdl3b	100340	9.6225	9.63242	9.98278	10.3283	10.4308	10.3014	10.4854	10.7412
Upk3b	100647	11.5137	11.5665	10.6464	11.4306	10.9394	10.0777	10.826	10.9893
Spon2	100689	11.7095	11.6293	11.7596	11.6425	12.4115	13.6867	13.9816	13.9805
Hbb-bt	101488143	10.1894	10.0456	9.45454	9.20248	9.66301	9.33233	9.57792	9.82538
Plekhg2	101497	10.7077	10.7247	10.4713	10.5036	10.3525	11.1257	11.2482	10.9479
AI467606	101602	9.71264	9.66382	9.87706	9.8289	9.99039	10.0916	10.4301	10.586
Smim19	102032	13.3861	13.417	13.1783	13.1151	13.1186	12.749	12.4667	12.4986
Phkb	102093	10.3808	10.4397	10.2476	10.2054	10.176	9.90403	9.80793	9.58391
Cmtm7	102545	9.87689	9.99791	10.3799	10.1724	10.5009	10.5911	10.6439	11.0211
Ano10	102566	11.3132	11.3949	10.8476	10.5468	10.815	10.5476	10.6311	10.7006
Plekho2	102595	10.1242	10.0261	10.1058	10.2844	10.4131	10.8709	10.7367	10.8305
Slc6a8	102857	13.3655	13.3969	12.9658	12.8315	12.5037	13.0895	12.6638	12.4147
Cyp27a1	104086	11.7047	11.4879	11.0314	11.2584	11.4116	10.7	10.4783	10.8567
Acly	104112	13.3885	13.4255	12.4019	12.7717	13.2952	13.3176	14.4395	14.5305
Ces1d	104158	13.0039	13.2837	12.0546	12.3835	12.6321	11.7792	12.3729	12.588
Sbk1	104175	12.0043	11.9744	11.8711	11.8412	11.7576	11.4358	11.2891	10.9364
Pld4	104759	9.72444	9.6101	10.3874	10.6456	10.6542	10.7565	10.7224	11.0584
Aldh6a1	104776	10.8607	10.5419	10.1141	10.3203	9.83541	9.9635	9.99758	9.68714
Rab15	104886	10.4868	10.3501	10.8633	10.6512	10.5315	12.2674	12.2602	12.3577
Adi1	104923	10.9664	11.2024	11.1103	10.8798	11.1304	10.5704	10.4575	10.3777
Rdh14	105014	10.8397	10.939	10.6327	10.7593	10.8137	10.0691	10.0917	10.1417
Txndc5	105245	12.5268	12.4437	12.3253	12.2853	12.1401	12.9145	13.1449	12.8814
Golm1	105348	10.5664	10.5079	10.3931	10.5599	10.354	11.0238	11.315	11.2224
Kdelr3	105785	9.77386	9.7823	9.86514	10.0238	10.0718	11.294	11.3965	11.3799
Nckap1l	105855	9.53347	9.80316	10.4747	10.6109	10.5662	11.034	11.1013	11.2788
Srl	106393	10.5558	11.0081	10.9391	10.3508	10.9928	10.0343	9.81158	10.0813
Tecr	106529	11.7892	11.7273	11.8931	11.6923	11.5694	11.1128	11.0898	11.1569
Rab31	106572	10.9334	10.9973	11.3766	11.2764	11.3639	12.3782	12.5867	12.4759
Nrm	106582	10.028	9.97783	10.4017	10.6268	10.4305	10.8848	10.7588	10.875
Trip10	106628	11.3844	11.381	11.2443	11.1162	11.1143	10.8532	10.6616	10.5782
Unc119b	106840	10.9088	10.9717	10.8436	10.815	10.9573	11.5481	11.7808	11.5023
Arap3	106952	12.517	12.4805	11.7533	11.8143	11.7539	11.8871	11.5927	11.6943
Slc39a6	106957	9.27176	9.32353	9.3108	9.40303	9.38179	10.1341	10.0843	10.0787
Macrod1	107227	13.1548	13.396	13.3118	13.1022	13.0977	12.8546	12.4193	12.5507
Lpxn	107321	9.21168	9.17501	9.61752	9.74743	9.82509	10.1821	10.1382	10.4359
Exoc6	107371	11.1124	10.986	10.9594	10.7403	10.687	10.1108	10.1308	10.1578
Fam111a	107373	9.74733	9.71609	9.9206	10.2051	10.0705	10.3845	10.457	10.6704
Slc25a45	107375	9.58559	9.5656	9.84161	9.91835	9.81026	10.2311	10.2735	10.2632
Atf5	107503	11.5992	11.4348	10.802	10.8575	11.0242	10.8019	10.8664	11.1142
Magee1	107528	9.60384	9.4424	9.284	9.6422	9.44125	10.1741	10.2648	10.0945
Col16a1	107581	9.96833	9.81408	9.39415	9.68896	9.78276	10.5936	10.6116	10.5334
Osr2	107587	9.68334	9.74701	9.38325	9.37944	9.27792	10.3569	10.5341	10.2233
Mylk	107589	10.4921	10.4195	10.1043	9.96377	10.0538	11.5339	11.6924	11.1926
Ankrd1	107765	10.818	9.93337	13.7905	13.8865	13.7038	12.4196	12.4418	12.1132
Cdc20	107995	8.85033	9.03762	9.46721	9.4923	9.59223	10.2693	9.90157	10.2337
Ltbp4	108075	12.3394	12.4552	11.7661	11.4107	11.7126	11.6378	11.7001	11.3352
Prkaa2	108079	11.5987	12.0078	11.1358	11.0114	11.7945	10.3911	10.6179	10.7434
Galnt2	108148	12.573	12.5261	12.2341	12.6231	12.4008	13.26	13.1219	13.1448
Atp6v1h	108664	11.3479	11.5454	11.7794	11.6933	11.4523	11.919	12.2474	12.2369
Gpt2	108682	11.1051	11.195	10.6991	10.6998	10.4454	10.5163	10.4862	10.2581
Edem2	108687	10.796	10.634	10.9061	11.0798	10.8273	11.5976	11.7884	11.7542
Pttg1ip	108705	13.2821	13.3005	13.428	13.3674	13.3341	13.8733	14.1367	14.083
Aif1l	108897	9.9328	9.31376	12.4219	12.6863	12.723	11.1102	11.2578	11.0037
Cdca2	108912	8.70771	8.7868	9.07425	9.16882	9.17222	9.36528	9.31646	9.42221
Prkcdbp	109042	11.5089	11.4838	11.5953	11.5631	11.8963	11.8698	12.1889	12.5259
Fbxw17	109082	10.2729	10.2135	10.6365	10.9751	10.7483	10.777	10.8878	10.9625
Ms4a7	109225	8.93843	9.00966	9.67862	9.63792	9.67936	9.89394	9.89357	10.2381
Lrrc39	109245	12.7086	12.7507	12.3005	12.2258	12.167	11.9081	11.6082	11.6007
Mybpc1	109272	12.9516	13.2024	12.8051	13.0535	12.7963	12.4735	12.1588	11.9671
Sri	109552	10.4606	10.3797	10.3315	10.4491	10.5487	11.0479	11.0696	11.5543
Actn1	109711	9.68077	9.60444	9.7551	9.81217	9.82837	11.3317	11.5532	11.1632
Maob	109731	12.2255	12.3035	11.6416	11.1327	11.6057	11.5903	11.7926	11.4145
Zfp91	109910	9.90099	9.85868	10.1179	9.95751	10.6209	9.55796	9.56994	9.53635
Art3	109979	11.534	11.462	11.2161	11.1251	11.1745	10.756	10.4697	10.816
Gusb	110006	10.6566	10.7074	11.1956	11.2718	11.3021	11.7292	11.8571	11.9513
Kif22	110033	9.19549	9.2326	9.84871	9.9499	9.83066	10.1812	10.156	10.196
Pygb	110078	9.2983	9.40473	9.12544	9.1403	9.22672	10.1082	10.1237	10.4594
Pygl	110095	10.4983	10.4635	9.83752	10.0186	10.4342	10.232	11.0216	11.1857
Fdps	110196	11.2117	11.1042	11.3939	11.3145	11.5978	11.723	12.0074	12.0604
Pgd	110208	11.389	11.4439	11.6823	11.9882	11.956	11.8532	12.3093	12.3054
C8b	110382	12.0693	11.9384	11.7331	12.0037	11.8547	11.4047	11.288	10.974
Ly6a	110454	14.2878	14.1192	14.9063	15.0148	15.0822	14.9609	15.1592	15.3194
Fntb	110606	11.8027	11.832	11.7523	11.8132	11.5336	12.5254	12.4584	12.2097
Pcca	110821	10.7472	10.6184	10.1607	10.2744	10.358	9.87127	9.84584	10.0514
Etfa	110842	13.0845	12.9511	12.6062	12.6754	12.8403	12.4011	12.3179	12.2429
Egln1	112405	10.179	10.4021	10.1551	9.64648	9.79297	9.61239	9.39686	9.2704
Egln3	112407	11.23	10.84	10.8978	11.0285	11.015	10.2348	10.0931	10.1212
Aatk	11302	10.3796	10.2984	9.79692	9.89057	9.94479	9.70504	9.71611	9.79096
Acadl	11363	11.3987	11.4621	11.1522	10.9918	11.259	10.8143	10.4041	10.3261
Acadvl	11370	14.0588	14.2201	13.915	13.7921	13.5229	13.5295	13.2292	13.0964
Palmd	114301	11.7418	11.8261	11.4117	11.2624	11.2064	11.2307	11.0907	11.0716
Chrna1	11435	10.5657	10.1785	12.3494	12.3565	12.1946	10.524	10.3374	10.2215
Chrnb1	11443	12.5988	12.3172	13.2819	13.2882	13.1492	12.1273	11.9352	11.8364
Chrng	11449	9.43975	8.81949	12.2247	12.7965	12.6343	9.68866	9.46803	9.33241
Ehbp1l1	114601	11.0705	11.6535	11.8482	11.1996	11.8164	11.0124	10.8954	10.8406
Actb	11461	10.9164	10.847	10.8419	11.1335	11.1683	10.1673	9.7568	10.2178
Rpl31	114641	10.6045	10.4728	10.9143	10.9585	11.1348	11.0051	11.1589	11.3764
Actg2	11468	9.49035	8.89791	9.00573	8.97177	8.73422	11.7718	11.8851	11.7537
Actn2	11472	15.5649	15.8768	15.682	15.4061	15.5016	15.4032	15.1452	14.8314
Actn3	11474	11.4635	11.8392	11.9793	10.7269	11.9708	10.5403	10.14	11.0037
Acta2	11475	14.0487	13.4582	14.046	13.7843	13.5393	16.0822	16.1656	15.9222
Acvr2b	11481	11.7291	11.5218	11.2449	11.0862	11.2327	11.0213	10.5257	10.5446
Adam15	11490	10.6263	10.6884	10.4692	10.5108	10.6971	11.2231	11.0627	11.3518
Adk	11534	12.472	12.297	11.9524	11.8412	11.8496	11.8075	11.7751	11.7385
Adsl	11564	11.5152	11.5196	11.6304	11.2987	11.3032	11.0066	10.8062	10.8024
Adssl1	11565	15.0541	15.3115	15.1504	14.7661	14.804	14.4021	14.0565	14.2492
Aif1	11629	9.18796	9.02816	9.84732	10.3022	10.2039	10.2511	10.2281	10.6102
Ak1	11636	12.5785	12.4391	12.3672	12.0934	12.2372	11.7946	11.5346	11.6614
Alpl	11647	9.85563	9.96001	9.57191	9.42873	9.49683	10.7213	10.4974	10.1547
Alas2	11656	10.5126	10.294	9.70772	9.31968	10.0442	9.7934	9.88872	10.1006
Aldh2	11669	14.8457	15.0839	14.4321	14.1925	14.4982	14.5562	14.3488	14.6413
Prelp	116847	13.2386	12.9414	12.7261	12.6756	12.7571	13.5261	13.8634	13.2893
Alox5ap	11690	10.7929	10.7955	11.4771	11.8147	11.9057	12.1153	12.2518	12.6451
Alpk3	116904	12.7874	13.1045	12.7339	12.5614	12.4652	12.3541	11.9699	11.3929
Fam57a	116972	9.11977	9.30483	9.21331	9.18004	9.16866	9.70702	9.83564	9.84856
Ivns1abp	117198	11.8608	12.0017	11.9129	11.3192	11.8711	11.3796	11.103	11.201
Amy1	11722	9.95376	10.139	9.5102	9.61685	9.54043	9.31969	9.22129	9.42663
Ank1	11733	11.7685	11.826	11.5312	11.1915	11.5924	11.2168	11.039	10.8086
Slc25a4	11739	11.2295	11.3093	10.9359	11.0117	10.7368	10.7833	10.6122	10.6232
Slc25a5	11740	13.7221	13.5249	14.0097	14.0911	14.1169	14.0501	14.3817	14.3715
Anxa3	11745	13.0459	13.0409	12.7297	12.8036	12.7179	13.5544	13.894	13.7854
Anxa5	11747	13.1369	13.0836	13.3457	13.1573	13.1852	14.2231	14.5097	14.33
Aoc3	11754	11.4708	11.7884	10.8494	11.2032	11.2558	11.4566	12.073	11.7125
Prdx3	11757	13.2583	13.2117	13.2034	12.9185	13.0241	12.4702	12.4667	12.4753
Asb10	117590	10.7952	10.9329	10.5627	10.6064	10.3237	10.1712	9.98525	10.0312
Apaf1	11783	10.1198	10.0201	10.2228	10.1724	10.103	10.783	11.0179	10.8441
Birc5	11799	8.89579	9.02457	9.45237	9.59035	9.57032	9.84909	9.9083	9.9993
Aplp2	11804	13.0724	13.1703	12.6432	12.6345	12.4688	13.3971	13.726	13.2741
Apobec1	11810	10.0936	9.80751	10.2298	10.2425	10.5772	10.5387	10.5789	10.8081
Apoe	11816	10.5542	10.6593	10.6287	10.7561	10.9379	10.9052	11.3545	11.6931
App	11820	11.827	11.7757	11.5995	11.441	11.6955	12.5793	12.9176	12.3634
Aqp1	11826	13.6682	13.6072	12.8351	12.7644	12.8319	13.6511	13.5182	13.6806
Aqp4	11829	10.4979	11.1342	10.152	9.76668	10.8589	9.68952	9.95018	10.2029
Arc	11838	9.22073	9.15675	9.24383	9.05728	9.10697	10.8601	11.1952	10.5358
Arf2	11841	11.0207	11.2017	11.1346	11.2786	11.1634	11.6445	11.775	11.7898
Rhob	11852	9.77826	9.79363	9.61248	9.6919	9.646	10.2676	10.2877	10.2812
Rhoc	11853	9.74255	9.90106	10.2118	10.0004	10.1902	10.2926	10.4816	10.5736
Rhod	11854	9.14544	9.07019	9.54881	9.64238	9.5996	10.2089	10.1384	10.0003
Arhgdib	11857	10.7011	10.6706	10.8801	11.2821	11.3186	11.5381	11.7924	12.1109
Arpc1b	11867	10.416	10.4876	10.9313	10.8447	10.7207	11.6404	11.7172	12.0134
Art5	11875	11.8973	11.8027	11.3997	11.4832	11.4681	11.3023	10.8129	11.1194
Asah1	11886	12.2888	12.3613	12.4317	12.6183	12.7231	13.2274	13.5416	13.5198
Ass1	11898	9.50095	9.1082	9.56292	9.18645	9.28175	10.327	10.4844	10.0814
Atf3	11910	9.31708	9.1692	9.81408	9.75791	10.3788	9.29038	9.28863	9.391
Atox1	11927	12.866	12.9554	13.0532	13.2237	13.1711	13.6978	13.848	13.8275
Atp1b3	11933	12.1879	11.9614	12.2143	12.3518	12.2873	12.7206	12.8969	12.855
Atp2a2	11938	14.2894	14.1769	13.7379	13.409	13.6397	13.5932	13.1756	12.8705
Atp5a1	11946	13.2833	13.5414	13.2685	13.0554	12.8686	13.0162	12.7263	12.6401
Atp5j	11957	11.0207	10.8965	10.7294	10.8972	10.5849	10.4144	10.3138	10.3057
Atp6v0d1	11972	11.3571	11.3754	11.674	11.4248	11.5245	12.2162	12.3817	12.3646
Atp6v0e	11974	11.8691	11.8227	12.2523	12.4141	12.3208	13.1676	13.511	13.5294
Atp10a	11982	9.19424	9.22661	9.36809	9.35401	9.25804	10.1399	10.2767	10.1437
Atpif1	11983	13.9599	13.869	14.2137	14.4091	14.248	15.0493	15.2299	15.3862
B2m	12010	14.2998	14.1651	15.6232	15.8855	15.9297	15.6069	15.7716	16.0521
Bcat1	12035	8.89094	8.99759	9.22621	9.04337	9.07903	10.0317	10.005	10.0629
Bckdha	12039	12.1358	12.0789	11.6336	11.7246	11.747	11.3475	11.2977	11.2205
Bcl6	12053	12.2626	12.4929	11.8471	11.9062	11.9767	12.0404	11.6919	11.4622
Glb1	12091	9.79055	9.79323	9.97837	10.111	10.0268	10.6188	10.8116	10.5333
Mrps6	121022	10.555	10.2771	10.5164	10.54	9.99054	11.1085	11.283	11.2886
Bgn	12111	14.1607	14.0254	14.2969	14.0656	14.0883	15.3282	15.3926	15.1533
Bid	12122	8.99785	8.92964	9.61553	9.78894	9.91344	9.35132	9.5007	9.48605
Bmp1	12153	11.4196	11.5375	11.2441	11.5035	11.4147	11.9335	12.2513	12.1081
Klf5	12224	9.6735	9.41866	10.2458	10.42	10.2566	10.0645	10.1672	10.0271
Btg1	12226	11.6907	11.3725	12.0436	11.9364	11.9697	12.5109	12.5867	12.5492
Tspo	12257	11.1557	11.0584	11.8244	12.3069	11.9554	11.6485	11.8651	12.3094
Serping1	12258	13.7484	13.6291	14.1462	14.629	14.5516	13.792	14.4291	14.3188
C1qa	12259	9.26021	9.23987	9.77523	10.1715	9.94864	10.33	10.2569	10.826
C1qb	12260	10.9014	11.0073	12.3997	12.6388	12.9336	13.3566	13.522	13.7678
C1qc	12262	10.5522	10.6216	11.4317	11.7785	12.2361	12.4806	12.4519	13.0608
Ciita	12265	8.95198	8.8668	9.44034	9.61013	9.73415	9.38914	9.53004	9.63037
C4b	12268	10.8891	11.1033	11.5308	12.0458	12.0832	11.8287	12.6149	12.3574
Cacna2d1	12293	12.6453	12.8316	12.3246	12.5718	12.8688	11.8001	12.0485	12.176
Cacnb1	12295	9.91659	9.92898	10.2921	10.2333	9.8836	9.56558	9.34007	9.30187
Cacng1	12299	9.73993	9.45374	10.4627	10.5556	10.5509	9.48147	9.24216	9.51366
Pdia4	12304	10.5147	10.3395	10.5128	10.4853	10.2881	11.1322	11.1907	11.1837
Anxa2	12306	14.4216	14.2624	14.546	14.9032	14.8138	15.5239	15.6054	15.856
Calr	12317	10.3473	10.8034	10.5188	10.5615	10.9719	10.9797	11.4311	11.7144
Camk2a	12322	10.5777	10.7595	10.6267	10.2991	10.6671	9.87347	9.95412	9.90529
Camk2b	12323	12.4236	12.6789	12.6575	12.3521	12.4627	12.1137	11.874	11.7861
Capg	12332	10.1597	10.1557	10.6503	10.6681	10.7623	11.0886	11.0623	11.462
Capn3	12335	9.68575	9.76631	9.48918	9.53675	9.47235	9.17923	9.02513	9.09625
Capn6	12338	9.58639	9.70616	9.97029	9.84545	9.84274	10.7882	10.9686	10.693
Cask	12361	10.522	10.5156	10.43	10.3919	10.5339	11.3015	11.4635	11.4445
Casp1	12362	10.2768	10.2292	11.1199	11.2907	11.5095	11.2046	11.6677	11.7933
Casp4	12363	9.51401	9.50452	9.92638	10.2052	10.2176	9.95634	10.1564	10.3605
Casq1	12372	10.7951	11.2478	11.4222	10.5167	11.1822	10.345	10.0042	10.1085
Casq2	12373	11.6861	11.7643	11.9184	11.974	11.8147	11.1175	10.9275	11.0768
Cbfa2t3	12398	10.8963	10.5699	10.4806	10.3854	10.8431	10.2332	10.1325	9.8144
Cbr2	12409	10.5128	10.5182	10.7715	11.1516	10.9094	11.6347	11.5901	11.7713
Ccnd1	12443	10.7795	11.2747	11.6392	11.5499	11.6926	12.2512	12.362	12.157
Ccnd3	12445	10.9954	11.1759	11.3377	11.2662	11.2353	12.2957	12.489	12.3713
Ccrn4l	12457	10.1768	10.2072	10.2335	10.26	10.0954	10.7635	10.89	10.7043
Cd36	12491	10.613	10.5644	9.94832	10.0394	9.98528	9.85917	9.80722	9.81972
Cd44	12505	9.55647	9.43646	10.2757	9.98542	9.86344	11.2003	11.5666	11.1537
Cd63	12512	13.0916	13.2383	14.2338	14.2372	14.0484	13.845	13.8971	13.8868
Cd68	12514	9.15382	9.22942	10.2539	10.2865	10.3401	10.1363	10.3127	10.7118
Cd81	12520	14.1682	14.0071	14.0257	14.357	14.2649	14.6541	14.7091	14.7802
Cd82	12521	9.80217	9.75846	10.2978	10.3854	10.4262	10.42	10.3344	10.5437
Cd84	12523	9.23969	9.15479	9.58934	9.73789	9.97092	9.96547	9.83564	10.2484
Cd86	12524	9.47482	9.43861	9.80505	10.2028	10.1791	10.1205	10.2668	10.51
Cd9	12527	11.022	10.9273	10.9348	11.0426	11.1394	12.3576	12.5262	12.5192
Cdk1	12534	8.75257	8.82968	9.15921	9.08324	9.22563	9.42058	9.55298	9.48037
Cdc7	12545	9.21662	9.12897	9.30273	9.34372	9.32762	9.63795	9.84503	9.84833
Cdkn1a	12575	10.5322	10.1043	12.5313	12.3253	12.3464	11.4757	11.8512	11.5829
Cdkn2b	12579	9.04537	9.13512	8.99271	8.93685	9.02764	10.4323	10.6257	10.5847
Cdr2	12585	10.461	10.3878	10.4279	10.5195	10.2464	11.8661	11.9423	11.7083
Cenpa	12615	10.8436	10.7033	11.1018	11.1631	11.2485	11.7026	11.6404	11.8661
Cenpb	12616	11.8075	11.7834	11.1862	11.4619	11.3823	11.4057	11.0286	11.1486
Chkb	12651	11.7728	11.6383	11.7247	11.6808	11.3096	11.1063	10.8789	10.8866
Chil1	12654	9.06914	8.91337	9.49244	10.0377	10.0132	9.50765	9.70823	9.60614
Cish	12700	11.0277	10.4928	11.143	11.2793	11.9028	12.8848	12.1651	12.3684
Socs3	12702	9.78166	9.66928	9.84126	9.93694	10.1047	11.6062	10.9036	11.4347
Ckb	12709	12.6128	12.7964	12.7671	13.039	12.9674	14.0895	14.2034	14.3219
Coro1a	12721	9.84047	9.85421	10.6021	11.1561	11.0897	11.4664	11.3754	11.9767
Clcn3	12725	10.7872	10.7962	10.4265	10.2588	10.8846	9.95139	10.0105	10.159
Cldn5	12741	11.8271	11.5236	11.3217	11.0247	11.203	11.1799	10.8435	11.0142
Clta	12757	12.2021	12.1432	12.6295	12.6113	12.3644	12.8338	13.1012	13.0626
Ccr5	12774	9.18082	9.13729	9.92926	10.1122	10.1883	10.5175	10.5568	10.7307
Col12a1	12816	9.35397	9.35388	9.36507	9.28036	9.4653	11.2025	11.5187	10.9947
Col18a1	12822	11.1759	11.1508	10.4444	10.8217	10.8548	12.3806	12.5202	12.0389
Col3a1	12825	11.3644	11.363	11.6558	11.6714	12.0419	12.4608	12.6664	12.5116
Col4a1	12826	13.2196	13.4361	13.298	12.8083	13.3337	14.7936	15.0359	14.5547
Col4a2	12827	12.0636	12.3452	12.0126	11.5172	11.9947	13.5249	13.8079	13.0389
Col4a5	12830	9.57557	9.68243	9.76	9.623	9.55402	10.6647	10.771	10.4563
Col5a1	12831	11.8042	11.8944	11.9937	11.9307	12.0605	13.639	13.7994	13.3891
Col6a1	12833	13.3341	13.3801	13.261	13.1231	13.3472	14.2207	14.3788	14.2008
Col6a2	12834	10.2406	10.5508	10.6424	10.4416	10.7298	11.2921	11.2983	11.3076
Col1a1	12842	10.6405	11.0107	11.1	10.926	11.3339	12.032	12.3397	11.5533
Cox6a1	12861	12.3583	12.2672	12.4065	12.2197	12.4596	13.4573	13.6881	13.7432
Cpt1b	12895	11.9933	11.9833	11.7188	11.4846	11.2284	11.2285	10.9018	10.7488
Crat	12908	13.3366	13.3923	13.2699	13.1779	12.968	12.8071	12.5363	12.2594
Dpysl2	12934	12.4835	12.3142	12.1102	12.1497	12.2078	13	13.1523	12.9651
Cryab	12955	13.7457	13.9511	14.1778	14.3255	14.5939	13.8685	13.5588	13.6652
Cs	12974	13.894	13.9405	13.6141	13.5305	13.4829	13.2028	13.3742	13.1402
Csf2ra	12982	9.09746	9.11762	9.4297	9.41295	9.29341	9.72521	9.88543	9.72355
Csk	12988	10.3596	10.348	10.5225	10.7602	10.7514	11.1106	11.251	11.2337
Csn1s2b	12992	10.1022	9.99697	9.44412	8.98677	9.37955	9.62647	9.18164	8.97877
Csrp1	13007	10.3096	10.0873	10.2677	10.2596	10.1023	11.3106	11.4219	11.2573
Csrp2	13008	12.6687	12.6516	12.6713	13.2662	12.9929	13.4992	13.8229	13.7336
Csrp3	13009	12.8443	13.9177	14.5583	14.0625	14.4165	12.3465	12.0499	12.3468
Cst3	13010	14.7656	14.79	14.7178	14.7529	15.0697	15.3487	15.3665	15.64
Cstb	13014	12.7382	12.6097	13.6363	13.8005	13.6095	13.8765	14.0765	14.2776
Pcyt1a	13026	10.424	10.6442	10.2233	10.4401	10.3296	9.6359	9.71452	9.702
Ctsc	13032	11.5855	11.5724	12.3606	12.664	12.8404	13.1866	13.2437	13.5722
Ctsh	13036	11.6251	11.6855	12.0197	12.1426	12.3207	12.4596	12.6675	12.6923
Ctss	13040	9.10456	9.0393	9.55704	9.9098	9.79331	9.93945	9.92935	10.1066
Cx3cr1	13051	8.94879	8.98778	9.36175	9.23454	9.65801	10.1346	10.1372	10.1321
Cyba	13057	10.7063	10.9627	11.291	11.5893	11.7953	11.9008	11.9282	12.5482
Cyp51	13121	9.40711	9.29766	9.53335	9.43097	9.65515	10.6561	10.8295	10.7004
Dab2	13132	10.9878	10.819	10.6265	11.0473	10.8321	11.7278	11.6305	11.6119
Dapk2	13143	12.534	12.5042	12.7086	12.8527	12.8641	12.1539	12.1754	12.2543
Dbi	13167	13.2264	13.3284	13.2721	13.4589	13.482	13.6776	14.0346	14.2498
Dbt	13171	11.2305	11.1766	10.9414	10.6183	11.3292	10.3757	10.449	10.5244
Dclk1	13175	8.98663	9.05948	9.505	9.94829	9.74633	9.23521	9.27282	9.21069
Eci1	13177	13.5627	13.5321	13.0831	13.2485	13.4839	12.8523	12.5402	12.8782
Dcn	13179	12.5944	12.3052	11.8497	12.1617	12.3791	11.4253	11.7316	11.9379
Gadd45a	13197	11.5604	10.856	12.3851	12.1027	12.073	11.3558	11.392	11.2163
Degs1	13244	11.805	11.8146	12.0426	12.2712	12.1139	12.496	12.6612	12.847
Slc25a1	13358	10.148	10.3463	9.56415	9.74091	9.95416	9.99679	10.6744	10.6994
Dok2	13449	9.80788	9.92837	10.3614	10.6659	10.7607	11.137	11.2033	11.5802
Drp2	13497	9.55828	9.47262	10.1125	10.4472	9.97653	9.83671	9.80168	9.81322
Dvl1	13542	11.7976	11.9159	12.15	11.8031	11.7692	11.4097	11.3061	11.2223
Dyrk1b	13549	12.4672	12.4718	12.2555	12.3128	12.181	11.8596	11.6225	11.3571
E2f1	13555	9.09411	9.07655	9.23872	9.4504	9.35888	9.91254	9.85011	9.88446
Mapre1	13589	12.5289	12.3353	12.6198	12.734	12.4616	13.0546	13.2464	13.0264
Ecm1	13601	11.2252	11.3429	11.0488	11.1633	11.339	11.7311	11.9764	11.7213
Eef1a1	13627	15.4993	15.4467	15.933	15.9132	15.8294	16.125	16.2214	16.163
Eef1a2	13628	10.7619	10.9054	10.804	10.4537	10.9636	10.5536	9.96698	9.90019
Efna5	13640	10.8935	10.8118	10.3842	10.9974	10.5168	11.4426	11.6329	11.4276
Egf	13645	9.74863	9.57854	9.49314	9.40614	9.48851	9.1403	9.05544	9.00031
Egfr	13649	10.5727	10.651	10.4924	10.6674	10.6626	11.35	11.5823	11.554
Egr1	13653	11.2962	10.9227	11.6994	11.3422	11.5582	12.4345	11.8476	12.2623
Eif1a	13664	10.2464	10.3288	10.573	10.8723	10.6149	10.8408	10.8944	10.9768
Eif4ebp2	13688	11.4569	11.7929	11.1358	10.8209	11.1838	10.9621	11.3318	10.6725
Eln	13717	10.2979	10.4193	10.3328	10.3402	10.2011	11.6629	11.8523	11.3484
Emb	13723	8.95785	8.96738	9.06726	9.28147	9.22106	9.88766	9.87088	9.90201
Emp1	13730	13.414	13.5652	13.3782	13.2909	14.0014	14.867	14.7426	14.9785
Emp2	13731	10.4318	10.4505	10.5376	10.6298	10.5301	11.2702	11.3488	11.282
Emp3	13732	10.3009	10.3072	10.7292	10.8822	11.1239	11.6229	11.8842	11.9727
Emr1	13733	9.15511	9.09346	9.43685	9.5523	9.70572	9.76078	9.70749	9.94666
Enc1	13803	9.4228	9.40355	9.57462	9.67731	9.50628	10.2537	10.4262	10.1918
Eno1	13806	10.2279	10.225	10.4608	10.4184	10.6897	10.9742	11.148	11.1834
Epb4.1l1	13821	9.3743	9.30877	9.2467	9.32055	9.30837	9.99244	10.1297	9.8229
Epb4.1l3	13823	10.9322	10.8776	10.4192	10.6221	11.01	11.6532	11.886	11.9708
Epha3	13837	9.17046	9.33886	9.06333	9.19967	9.58093	9.63251	9.97273	9.99747
Ephx1	13849	11.8118	11.8654	11.5101	11.6293	11.672	12.2189	12.3997	12.3411
Ephx2	13850	10.4499	10.4284	10.1101	10.224	9.97925	9.86243	9.90998	9.76811
Erh	13877	11.8299	11.9044	12.2022	12.3941	12.3133	12.3949	12.3562	12.6205
Esd	13885	9.40493	9.31785	9.98084	10.1898	9.90575	9.1615	9.32606	9.28588
Evi2a	14017	9.74255	9.78431	10.1419	10.2595	10.2954	10.607	10.394	10.8792
Ext1	14042	10.6991	10.7012	10.7105	10.6866	10.6892	11.6941	11.7817	11.9188
Elmo1	140580	10.4929	10.3818	10.1487	10.2323	10.2331	11.2131	11.311	10.983
F2r	14062	12.9842	12.9331	12.8117	12.7531	12.6539	13.8281	13.7858	13.775
Myh7	140781	10.2854	10.3032	10.3602	9.58278	10.3708	9.54661	9.51923	9.19633
Acsl1	14081	12.2376	12.389	11.8573	11.4656	11.9919	11.3482	11.036	11.0093
Fah	14085	11.1995	11.1585	10.8375	11.0546	11.1569	11.407	11.8568	11.8595
Fscn1	14086	9.41145	9.56131	9.35706	9.26846	9.3881	10.1557	10.122	9.9295
Fas	14102	11.2824	10.9868	10.9579	11.0313	10.964	11.8647	11.8819	11.8908
Fbn1	14118	11.9024	12.0398	12.1054	11.9524	12.1389	12.9194	12.7912	12.8974
Fcer1g	14127	10.8594	10.8913	12.1548	12.4829	12.6014	12.9465	13.2573	13.6211
Fcgr2b	14130	9.8713	9.86263	10.4206	10.5515	10.8078	11.1236	11.1158	11.4203
Fcgr3	14131	9.23624	9.24173	9.75608	10.126	10.1103	10.2149	10.186	10.693
Fcgrt	14132	12.4499	12.3473	12.4062	12.4184	12.288	12.8857	13.0297	13.0319
Fcna	14133	9.92072	10.24	10.1305	10.2184	10.8358	10.7764	11.4372	11.9095
Fgf1	14164	11.7533	12.1046	11.5292	11.5419	11.8359	11.1991	11.2269	11.0521
Ctgf	14219	12.1437	11.8788	12.4997	12.4117	12.3101	14.508	14.7783	14.4694
Fkbp1a	14225	11.7038	11.7473	12.2353	11.8413	11.876	12.5478	12.616	12.4286
Lpin1	14245	11.6109	11.912	11.2574	10.7884	11.0677	11.118	10.9324	10.6839
Flt1	14254	12.074	12.0426	11.3462	10.9627	11.1884	11.4884	11.2445	11.0038
Folr2	14276	9.65838	9.65023	9.86858	9.95853	10.0119	10.1577	10.4417	10.6924
Fos	14281	9.62108	9.36635	9.60995	9.7501	9.98693	10.6554	9.93223	10.4641
Fpr2	14289	8.67862	8.77824	9.29183	9.46522	9.68325	9.33488	9.52137	9.82608
Fxn	14297	12.6364	12.4509	12.4571	12.5666	12.5749	12.0565	11.683	12.0968
Fstl1	14314	10.9718	10.9054	10.8811	11.0282	11.1751	12.031	11.9245	12.2184
Ganab	14376	10.7229	10.6686	10.7287	10.7023	10.5867	11.2833	11.4967	11.2167
Galt	14430	12.7445	12.811	12.533	12.6825	12.3986	12.1272	11.9821	12.1539
Gas6	14456	13.5551	13.8063	13.5504	13.2809	13.6403	14.3802	14.3464	14.6271
Gas7	14457	9.33031	9.48166	9.47108	9.4694	9.7212	10.3199	10.3303	10.5131
Gata2	14461	10.2156	10.2207	9.86237	9.6874	9.73518	9.68566	9.54452	9.41309
Gbas	14467	13.0235	13.2925	12.8785	12.3441	12.5866	12.2403	12.0833	11.9868
Gbp2b	14468	8.81853	8.8647	9.92238	10.1482	10.2728	9.57667	10.1553	10.3688
Gbp2	14469	11.7114	11.6754	14.53	14.7332	14.9566	12.9906	14.1299	13.8269
Mtpn	14489	10.5924	10.72	10.6487	10.6386	10.7589	11.5804	11.7434	11.4819
Gcnt2	14538	11.3769	11.2673	10.8481	11.1298	10.6124	12.1063	12.1211	11.7267
Gfpt2	14584	10.4309	10.2236	9.93258	10.1131	10.2985	10.9061	11.2844	10.9747
Gja1	14609	12.9828	12.8503	12.2958	12.5768	12.3695	13.8772	13.9886	13.9588
Galk1	14635	9.29791	9.17926	9.58112	9.55098	9.45744	10.0461	10.0778	10.2434
Gm2a	14667	11.5208	11.4427	11.8048	12.01	11.9293	12.6515	12.8476	12.9224
Gnai2	14678	10.642	10.5543	10.6154	10.6057	10.6539	11.678	11.4372	11.4955
Gnas	14683	11.1478	11.2789	10.8962	10.456	11.2799	10.6259	10.5713	10.6704
Gnaz	14687	8.96564	9.02415	8.95623	8.81475	8.99173	9.55474	9.65528	9.55806
Gnb1	14688	10.4783	10.4361	10.9463	10.7946	10.8714	11.3375	11.4542	11.4586
Gng10	14700	10.9155	10.9527	11.1439	10.9277	11.2555	11.9338	12.3374	12.281
Gng2	14702	9.00449	9.22848	9.40424	9.43422	9.14654	9.70646	10.0513	10.0088
Bscl2	14705	12.5361	12.6345	12.4436	12.6505	12.5715	13.2715	13.5636	13.5654
Pdpn	14726	12.632	12.7112	12.6452	13.0928	13.1112	13.3395	13.4349	13.5685
Gpam	14732	9.62517	9.9364	9.699	9.40116	9.79514	9.16572	9.21584	9.15429
Gpx1	14775	13.7859	13.8935	14.2817	14.1763	14.2893	14.6575	14.651	14.8652
Gpx3	14778	14.2744	13.77	14.3768	14.3851	14.0584	14.8967	15.0017	14.7056
Cdca3	14793	9.13092	9.10377	9.77159	9.96348	9.67723	10.1555	9.96872	10.2355
Aes	14797	12.2103	12.3156	12.3054	12.1755	11.9418	11.8621	11.5848	11.4355
Grn	14824	11.0349	11.1614	11.5797	11.735	11.4735	12.3445	12.508	12.3609
Pdia3	14827	12.2395	12.3837	12.3427	11.8345	12.824	13.2905	12.7538	13.7799
Gsta1	14857	8.84271	8.87227	9.58692	9.90664	9.61445	8.76327	8.76534	8.75465
Gstm1	14862	11.636	11.4626	11.2474	11.2578	11.1766	10.7325	10.592	10.8951
Gstp2	14869	11.4367	11.6322	11.4263	10.9462	11.2855	10.9517	10.7174	10.7067
Gsto1	14873	11.901	11.9163	12.3137	12.1053	12.1278	11.5314	11.338	11.3649
H2-Aa	14960	9.60955	9.57216	10.8017	11.2252	11.0166	11.3006	11.493	11.9054
H2-Ab1	14961	12.5997	12.3809	14.2314	14.7019	14.7128	15.1515	15.36	15.7474
H2-Eb1	14969	11.4861	11.3857	13.3974	13.6229	13.5974	14.0435	14.3457	14.6783
H2-M3	14991	9.92652	9.99744	10.6833	10.8097	10.7581	10.5083	10.6616	10.8902
H2-DMa	14998	10.0292	9.97842	11.2637	11.8289	11.7266	11.8581	11.8358	12.3625
H2-DMb1	14999	9.57053	9.54311	10.7574	11.0334	11.1479	11.1985	11.251	11.7848
H2-Q7	15018	8.99927	9.02943	9.84219	9.98928	9.91563	9.51454	9.83704	10.0117
H2-Q8	15019	9.10478	8.95858	9.56796	9.73705	9.70851	9.43768	9.80168	9.66221
H2-T23	15040	10.7559	10.8464	12.6157	12.9614	12.9085	11.9148	12.6079	12.6719
Hadh	15107	10.7834	10.7425	10.2818	10.2542	10.2124	10.0817	9.88996	9.88709
Hba-a1	15122	16.0471	15.9407	15.061	14.4585	15.545	15.2796	15.9458	16.1366
Ptpn6	15170	9.13895	9.3198	9.72078	9.9716	10.0221	10.2033	10.2387	10.396
Hdc	15186	9.59778	9.58838	9.84418	9.9176	10.4934	9.91114	10.6904	10.5633
Hdgf	15191	9.94972	10.4448	10.8007	10.117	10.6352	9.86438	9.90763	10.006
Hbegf	15200	9.51957	9.5189	10.0988	9.83364	9.79497	10.8946	10.9264	10.535
Hexa	15211	10.5904	10.5975	11.2106	11.2175	11.1819	11.4862	11.7203	11.5884
H2afx	15270	9.23624	9.45652	9.49979	9.57256	9.49044	10.0448	9.99747	9.90631
Tfb2m	15278	11.5238	11.4038	11.5147	11.3974	10.9773	10.83	10.741	10.7095
Hmga1	15361	10.1127	10.0065	11.034	11.178	10.8145	10.049	9.99736	9.8086
Hn1	15374	12.9718	12.8497	13.19	13.3709	13.2746	13.5344	13.6661	13.8623
Hp	15439	11.1242	11.598	10.596	10.8838	11.2506	12.1444	13.6085	13.2602
Hprt	15452	12.6392	12.5411	12.649	12.9198	12.8858	13.4415	13.5341	13.5881
Hr	15460	11.8111	11.9747	11.5224	11.4439	11.5596	12.4411	12.3327	12.1005
Hrc	15464	15.4871	15.5513	15.4067	15.0383	15.1128	14.8923	14.8491	14.4597
Prmt2	15468	10.5527	10.4497	11.1006	11.2388	11.1133	12.0851	12.2918	12.2038
Hs3st3a1	15478	9.32897	9.30107	9.17223	9.17073	9.16064	9.97723	10.036	9.74344
Hspa1l	15482	11.6597	11.7624	11.7163	11.4917	11.4285	11.0089	10.3993	10.7563
Hsd17b7	15490	10.1725	10.023	9.96466	10.1216	10.0673	10.9599	10.929	10.7591
Hsd3b2	15493	10.5499	10.9315	10.7281	10.7614	11.2092	10.1089	10.0982	10.6105
Sdc2	15529	10.8786	10.7224	10.4754	10.7716	10.8456	11.5957	11.6748	11.7381
Icam1	15894	9.58365	9.49353	10.2079	10.0692	10.2835	9.85838	10.046	9.82255
Idh3g	15929	12.9784	13.2246	12.9032	12.7279	12.9616	12.2729	12.0625	12.0213
Ido1	15930	9.21271	9.15225	9.78261	9.64541	10.1001	9.22255	9.01381	8.96091
Ids	15931	10.9627	10.7836	10.4652	10.36	10.5499	11.2672	11.4696	11.1183
Ier3	15937	10.8781	11.0237	10.9189	11.2227	10.8146	11.8584	11.5294	11.5825
Irgm1	15944	9.97643	9.97783	12.0443	12.6459	12.9573	10.5362	10.5972	10.7144
Cxcl10	15945	8.99951	8.80119	10.4013	10.5189	10.8964	9.59626	9.68329	9.53448
Ifi47	15953	8.9746	8.91531	9.49993	9.90679	9.79431	9.26033	9.43467	9.43764
Ifit3	15959	10.8917	10.7144	12.3931	12.9207	13.2044	11.9567	12.4424	12.4875
Igf1	16000	10.2185	10.3035	10.3884	10.682	10.4525	10.9059	11.3878	11.1506
Igf2	16002	12.2436	12.2425	12.6472	12.7349	12.3968	13.3669	13.3978	12.5914
Igfbp2	16008	8.94411	8.89016	8.93087	8.90384	8.86219	11.0192	11.0826	10.7883
Igfbp4	16010	11.9113	11.9828	11.6423	11.7324	11.8256	12.8684	12.8827	13.0352
Igtp	16145	10.0351	10.0342	13.8672	14.2582	14.5206	11.7623	12.6525	12.1802
Cd74	16149	12.3179	12.1811	13.7793	14.162	14.1407	14.6343	15.0647	15.0904
Il10ra	16154	8.96345	9.04369	9.5321	9.51989	9.63445	9.52528	9.7086	9.67609
Il13ra1	16164	9.56336	9.65023	9.75092	9.82064	9.95798	10.6122	10.6924	10.755
Il15	16168	11.7714	11.8826	11.5181	11.6538	11.5986	11.179	11.0344	11.1423
Lrig1	16206	10.9731	11.0744	10.7963	10.779	10.84	11.5276	11.5656	11.4957
Impact	16210	11.3783	11.4798	11.5922	11.5279	11.3956	11.9223	12.2531	12.1214
Inppl1	16332	13.7162	13.8898	13.682	13.6759	13.8353	13.2887	13.0106	12.8892
Irf1	16362	10.4023	10.3996	12.1862	12.1009	12.6047	10.8431	11.3692	11.3649
Irx3	16373	9.43655	9.37169	9.16729	9.02145	9.29065	9.81985	9.96958	9.75854
Irf9	16391	9.79994	10.0197	10.5527	10.6734	11.2162	10.1361	10.3006	10.4016
Eif6	16418	11.398	11.3471	12.1138	12.2442	11.8726	11.8273	11.7245	11.8355
Itgb6	16420	12.7639	13.0757	13.0424	13.0063	13.0986	12.1752	11.9362	11.9571
Itgb7	16421	8.74753	8.79941	9.35342	9.32599	9.27749	9.26788	9.47266	9.60563
Itih4	16427	9.1643	9.23502	9.42076	9.5337	9.51338	9.54215	10.3407	10.273
Itm2b	16432	15.3724	15.1949	15.6103	15.4857	15.4472	16.0123	16.0791	15.9201
Itpr1	16438	12.3595	12.2492	12.0347	12.0635	11.932	13.12	13.2805	12.8504
Junb	16477	10.1726	10.0232	10.8092	10.5835	10.5183	11.8505	11.2235	11.3777
Kcna7	16495	9.79742	10.3233	9.6758	9.44859	10.1853	9.14936	9.16661	9.41516
Kcnab2	16498	9.22298	9.32742	9.47837	9.7637	9.7518	10.069	10.0452	10.1116
Kcnc1	16502	11.5924	11.6852	11.5098	11.3768	11.0595	10.995	10.7765	10.2378
Kcnj8	16523	10.2405	9.9433	9.7392	9.73605	9.78896	9.39046	9.26058	9.37913
Napsa	16541	8.874	8.98603	9.39027	9.67347	9.41293	9.63104	9.66436	9.77511
Kif1b	16561	14.7601	14.8464	14.9581	14.676	14.7339	14.108	13.999	13.6299
Kif5c	16574	8.84191	8.82121	8.85671	8.87472	8.8625	9.44803	9.67391	9.44519
Klf9	16601	13.5932	13.6074	13.0124	13.1686	12.9223	12.8376	12.9036	12.9765
Krt14	16664	11.4728	11.1656	10.3126	11.0972	10.7854	9.81251	10.012	10.23
Ky	16716	13.5409	13.9508	13.2673	13.2899	13.5004	13.2236	12.9138	12.4487
Lamb2	16779	11.1086	11.186	11.4491	11.2787	11.3933	11.8077	11.968	11.4408
Laptm5	16792	12.2416	12.3539	13.1668	13.3474	13.4374	14.055	13.8925	14.2702
Lasp1	16796	12.4943	12.5242	12.189	12.3458	12.3099	13.0565	13.2723	13.0176
Lcn2	16819	9.72327	9.61575	9.8353	10.2602	10.1557	10.1632	10.4924	10.5269
Lgals1	16852	13.2401	13.3833	14.5021	14.7255	14.4859	14.2198	14.353	14.6697
Lgals3	16854	10.8305	10.5292	13.5893	14.2108	13.8661	13.2195	13.2484	13.4951
Lgals4	16855	10.7464	10.7567	10.3465	10.4244	10.2171	9.75126	9.63369	9.92042
Limk2	16886	9.7603	9.74797	9.63886	9.44818	9.41192	10.1766	10.2641	9.98228
Lmna	16905	11.2969	11.548	12.1055	11.9834	12.1071	11.5817	11.4472	11.7544
Lmo4	16911	12.2209	12.0516	11.8286	12.1238	11.8649	12.4816	12.6633	12.4737
Psmb9	16912	9.64605	9.54001	11.4195	11.8307	11.7274	10.2666	10.8959	11.0956
Lox	16948	10.4157	10.3389	10.538	10.763	10.929	13.6497	13.7183	13.4102
Loxl1	16949	13.2202	13.0818	13.1637	13.0911	13.2831	14.2052	14.4025	14.2523
Xcl1	16963	8.60178	8.65571	9.08684	9.0908	9.04661	9.14252	9.26874	9.31241
Lrpap1	16976	12.718	12.7687	12.7469	12.8525	12.836	13.8421	14.1006	14.1401
Lxn	17035	9.68681	9.86631	9.75951	10.0018	9.95155	10.6273	10.6428	10.8757
Slc2a10	170441	8.88224	8.85327	8.98784	8.92166	8.94543	9.48417	9.54968	9.43228
Ly6e	17069	10.2054	10.1841	11.1906	11.1033	11.0645	10.9706	11.35	11.3296
Idh3b	170718	11.9556	11.6491	11.2741	11.6964	11.6297	11.8484	12.2423	12.3883
Rtn4ip1	170728	11.1552	11.0526	10.8305	10.7177	10.8078	10.7025	10.381	10.0308
Mfn2	170731	15.3704	15.5093	15.0308	14.9656	14.87	14.8782	14.7832	14.5237
Eltd1	170757	11.1311	11.1338	10.8259	10.3186	10.4458	10.4857	10.1809	10.2338
Ppargc1b	170826	12.2679	11.9102	11.857	11.6139	11.5605	11.335	11.3353	10.7436
Ly86	17084	9.09946	9.17849	10.1789	10.4942	10.4666	10.3277	10.5248	10.9927
Lyz2	17105	11.8028	12.3594	12.937	12.9822	14.0281	13.5186	13.7875	14.2501
Lyz1	17110	14.7689	14.7484	15.4031	15.654	15.9393	15.7197	15.87	16.0212
Marcks	17118	12.0103	11.9096	11.9855	11.8531	11.7752	12.6851	12.9662	12.7012
Arhgap4	171207	9.14738	9.11981	9.3717	9.49562	9.64221	9.66594	9.70576	9.99151
Galnt10	171212	9.83979	9.93507	10.0118	9.83711	9.87563	10.5819	10.4723	10.7889
Mfap2	17150	9.99349	9.8797	9.94919	10.1561	9.9015	10.9316	11.1144	11.0351
Apobr	171504	9.50758	9.27558	9.54179	9.60375	9.6192	10.0971	9.92336	9.98249
Man2a1	17158	10.2707	10.4233	10.3342	10.4431	10.621	10.8677	11.0522	10.9679
Man2b1	17159	11.1748	11.2377	11.5174	11.7021	11.7282	12.1515	12.331	12.1806
Mcm5	17218	9.27156	9.41783	9.94876	10.1367	10.0462	10.4706	10.3858	10.7257
Mdk	17242	9.84807	9.759	9.73871	9.83554	9.84777	11.2784	11.5594	11.613
Mef2c	17260	14.1636	14.1694	13.9544	14.1603	14.3015	13.4122	13.1952	13.0742
Rab8a	17274	11.8303	11.8294	11.8706	12.0345	11.8077	12.4422	12.4561	12.494
Fyco1	17281	11.0494	10.7962	10.2094	10.4529	10.3798	10.2094	9.92192	9.71899
Meox1	17285	10.6156	10.5408	10.6046	10.3783	10.5211	11.143	11.0909	11.0859
Sypl2	17306	13.686	13.7305	13.5519	13.4451	13.5005	13.261	12.8692	12.7983
Mgp	17313	14.0135	13.971	14.328	14.4334	14.4968	14.3184	14.6053	14.8277
Cxcl9	17329	9.28558	9.357	12.0337	12.4905	12.3606	11.5285	11.6892	11.9024
Mlf1	17349	14.13	14.4285	14.2737	14.1526	14.2923	13.6294	13.4523	13.601
Mmp14	17387	11.1737	11.0426	10.9812	11.0355	11.3404	12.0016	12.2908	12.0168
Mdh1	17449	10.9983	10.9759	10.6364	10.5671	10.7259	10.4456	10.1622	10.0945
Mpdz	17475	10.5956	10.8036	10.633	10.1545	10.3309	10.2703	10.0534	9.88972
Mras	17532	9.21477	9.18196	9.34916	9.43544	9.4075	9.85747	9.90022	9.77367
Mrc1	17533	10.815	10.8808	11.2102	11.4234	11.8801	12.1477	12.4488	12.3856
Mrvi1	17540	9.94237	10.0022	9.61301	9.59477	9.8086	10.6583	10.7543	10.4842
Msn	17698	9.85307	10.0241	10.0903	9.74142	10.1881	10.7676	10.6502	10.443
Mt1	17748	15.3301	15.1737	15.5841	15.7557	15.3865	16.1914	16.1962	16.1375
Map1b	17755	8.96418	8.97653	9.17091	9.24143	9.31278	9.71761	9.69026	9.94499
Map2	17756	9.39966	9.22848	9.37155	9.24006	9.13168	10.3454	10.4921	10.5389
Map4	17758	10.5218	10.6789	10.4564	10.3053	10.3327	9.54692	9.57936	9.54033
Map6	17760	8.98063	9.05906	8.94727	8.97205	8.87814	9.53891	9.5808	9.4661
Myd88	17874	11.388	11.3729	11.7857	11.9974	12.0165	12.2019	12.2122	12.3176
Myh1	17879	13.5992	13.6089	13.5159	13.2634	13.3391	12.9965	12.8506	12.5549
Myh4	17884	12.7867	13.0939	11.9837	11.8433	12.0079	11.3996	10.8799	11.7109
Myh8	17885	9.90112	9.44866	12.3827	11.8065	11.4664	13.25	13.082	12.5284
Myh9	17886	11.2182	11.3228	11.2084	11.0576	11.2703	11.9914	12.2159	11.9984
Myh6	17888	10.2179	9.96418	9.99091	9.87911	9.81389	9.44673	9.37776	9.26236
Myl4	17896	10.9019	10.0935	15.3673	15.639	15.4171	14.391	14.4941	14.5628
Myl6	17904	12.4527	12.4021	13.02	12.5324	12.6181	13.1212	13.6489	13.7751
Myo1f	17916	9.15704	9.28321	9.49555	9.91925	9.81455	9.9268	9.9563	10.1783
Myo9b	17925	10.8908	10.9196	11.0088	11.1158	11.0788	11.4557	11.4849	11.547
Myoc	17926	11.012	10.826	10.8984	10.2088	10.646	9.79812	10.0032	9.84273
Myog	17928	9.06437	8.97565	10.75	10.7662	10.6051	9.43994	9.47634	9.37479
Myom1	17929	13.2901	13.2839	13.363	12.8384	12.7171	12.6235	12.466	11.9794
Naca	17938	9.14673	9.15009	9.39281	9.41665	9.4351	9.97111	9.97154	9.84553
Napb	17957	10.0899	10.1431	10.2973	10.3791	10.336	9.3951	9.49085	9.54139
Nbl1	17965	11.4429	11.3043	10.9559	11.352	11.066	11.9073	11.9645	11.9208
Ncam1	17967	9.72518	9.5714	11.4727	11.4558	11.042	11.58	11.8623	11.0983
Ncf4	17972	9.27552	9.19328	9.62413	9.74058	9.79897	10.1587	10.2121	10.3556
Ndrg1	17988	10.7032	10.6546	10.5822	10.6631	10.5716	11.6547	11.8313	11.6743
Nedd9	18003	11.2462	10.9341	10.909	10.6148	10.8227	11.6157	11.891	11.4264
Nes	18008	9.30413	9.1084	9.8626	9.90226	9.81917	9.40451	9.52738	9.39963
Neurl1a	18011	14.646	14.9327	14.6037	14.5792	14.5589	14.3077	14.1725	13.9509
Nfs1	18041	11.7902	11.5722	11.3904	11.496	11.3378	11.1983	10.9741	10.9432
Nid2	18074	10.4527	10.4187	10.2741	10.4378	10.2954	10.9669	11.212	10.6448
Nnmt	18113	10.98	10.9868	10.9106	11.5756	11.2779	11.3677	11.7383	11.9521
Notch4	18132	11.172	11.2585	10.7981	10.4416	10.4623	11.0689	10.779	10.5047
Slc11a1	18173	9.3519	9.29604	9.8758	10.0613	10.2078	9.94132	10.1283	10.3734
Nrap	18175	14.8865	15.3805	14.8889	14.7916	14.7918	14.3966	13.9368	13.9799
Nras	18176	11.941	11.798	12.3156	12.1622	12.1492	12.5231	12.5294	12.4213
Dusp8	18218	10.9295	11.1323	10.8617	10.516	10.4962	10.3631	10.2524	9.99238
Odc1	18263	12.2436	12.185	13.0028	13.028	12.8258	12.699	12.6262	12.6599
Ogdh	18293	14.2682	14.5165	14.0685	13.702	14.1977	13.9795	13.659	13.5064
Fxyd5	18301	10.6046	10.6737	11.0676	11.271	11.4061	11.9419	11.9403	12.3588
Tnfrsf11b	18383	10.1583	10.0965	9.74044	9.93665	9.84891	11.4242	11.6777	11.5665
Sigmar1	18391	9.82584	9.86339	9.88629	10.0276	9.84046	10.5982	10.6111	10.4074
P2ry1	18441	11.9236	11.8793	11.622	11.094	11.1542	10.8286	11.0138	10.7326
P4ha2	18452	9.61604	9.74688	9.71502	9.56808	9.49393	10.417	10.4902	10.111
P4hb	18453	13.5136	13.5614	13.6262	13.7943	13.6856	14.3619	14.6454	14.422
Pak3	18481	8.95785	8.96761	9.09379	9.16546	9.11879	9.67618	9.65364	9.53062
Pcnt	18541	10.0231	10.3037	9.8822	9.92343	9.92452	9.60464	9.51923	9.43902
Pcolce	18542	10.6662	10.8436	11.0179	10.9344	10.9835	11.676	11.9068	11.7978
Pdgfa	18590	10.9078	10.9546	10.8114	10.8756	11.0184	11.7407	11.9754	11.9577
Pdgfra	18595	11.7037	11.2328	11.0676	11.235	11.5023	10.7711	10.7877	10.9801
Pdk2	18604	10.1096	10.3468	10.153	9.76453	10.0252	9.95721	9.63063	9.28316
Enpp1	18605	9.10279	9.17385	9.28275	9.26237	9.30522	9.95288	10.0951	9.97628
Pecam1	18613	11.1519	11.039	10.8976	10.4076	10.7345	10.6396	10.4879	10.3219
Rhox5	18617	8.92302	8.74845	8.77444	8.81277	8.93119	9.67229	9.72041	9.6457
Cfp	18636	11.9192	12.2032	12.5614	12.9381	13.0746	13.2757	13.4411	13.8824
Pfkfb2	18640	11.2317	11.1698	10.6415	10.647	10.4168	10.8108	10.7278	10.7582
Pfkl	18641	11.1365	11.0271	10.7697	10.9443	10.7494	11.4941	12.0025	11.7606
Pfkm	18642	14.9497	15.0561	14.8017	14.4586	14.5639	14.2898	13.9908	13.9907
Pfn1	18643	10.1966	10.1828	10.6028	10.6043	10.885	10.827	10.5964	11.0326
Pfn2	18645	12.2677	12.4386	12.3983	12.3107	12.4066	11.651	11.64	11.9231
Abcb4	18670	12.572	12.7652	12.327	12.3774	12.2842	11.791	11.4346	11.6135
Slc25a3	18674	12.8356	12.8605	12.3947	12.5146	12.5971	12.3379	11.9413	12.0267
Phkg1	18682	12.5094	12.6445	12.1127	11.5885	11.9417	11.5415	11.2335	11.1452
Pick1	18693	11.5117	11.6352	10.9399	11.225	11.2167	10.7013	10.5507	10.6318
Pik3r1	18708	12.0292	12.0617	11.8541	11.9634	11.7043	12.4318	12.8131	12.3508
Pip4k2a	18718	11.1623	10.9405	11.4263	11.586	11.5586	12.2855	12.3038	12.5554
Prkcd	18753	9.83815	9.71804	9.94217	10.2378	10.3333	10.6492	10.7098	10.7498
Prkcq	18761	11.8213	11.7554	11.6392	11.5482	11.5796	11.1462	11.0084	11.0804
Pkia	18767	15.5262	15.7782	15.5873	15.0536	15.3958	15.056	14.9493	14.9203
Plk1	18817	8.91626	8.98997	9.34017	9.3828	9.3718	9.73472	9.72911	9.69751
Plp2	18824	9.72062	9.68357	10.1948	10.0684	10.0047	10.6744	10.4712	10.6947
Lcp1	18826	8.87426	8.93996	9.38056	9.27139	9.40629	9.69281	9.63293	9.6457
Pmp22	18858	11.3048	11.3932	11.2766	11.3833	11.5659	11.6868	11.9915	12.3874
Pon1	18979	10.0522	10.1494	9.40128	9.3019	9.72189	9.43816	10.1035	9.85925
Ppap2a	19012	12.0071	12.0901	12.7989	12.7173	12.534	12.7278	12.7797	12.5447
Ppargc1a	19017	11.8214	11.9356	11.1294	11.2231	10.8996	10.9298	11.1727	11.4005
Ppic	19038	13.1217	13.1567	13.3504	13.4473	13.425	14.1582	14.2146	14.287
Lgals3bp	19039	10.7537	10.9642	11.9183	12.1942	12.0872	11.8068	12.0381	12.3198
Ppm1a	19042	11.5668	11.8046	11.6193	11.3694	11.529	11.0807	10.9696	11.049
Ppm1b	19043	9.67593	10.3097	10.0723	9.4797	10.0565	9.52326	9.37085	9.23383
Ppp1cb	19046	10.1003	10.226	9.77183	9.6557	9.98844	9.65941	9.39307	9.40962
Prkcsh	19089	11.6764	11.5393	11.6822	11.6307	11.6334	12.7751	13.0727	12.579
Prkx	19108	11.3111	11.4333	11.4406	11.6325	11.6275	12.1162	12.2468	12.3399
Prlr	19116	9.90308	9.8231	9.60515	9.91745	9.46589	10.938	11.0711	10.7844
Prnp	19122	14.0612	14.2027	14.157	13.8439	14.0972	14.5971	14.8345	14.6051
Lgmn	19141	11.7131	11.7488	12.5246	12.3152	12.3537	13.2608	13.1019	13.0218
Cyth3	19159	11.6859	11.4523	11.3804	11.1926	11.5543	12.0961	12.0916	12.2281
Psmb1	19170	12.7266	12.7206	13.3505	13.3695	13.2584	12.9642	12.9697	12.9029
Psmb10	19171	11.0426	10.9926	13.1177	13.7479	13.4894	11.9192	12.177	12.207
Psme1	19186	11.5735	11.7158	12.3927	12.5232	12.4616	11.7816	11.9095	11.9029
Ptbp1	19205	10.1736	10.355	10.2768	10.3109	10.4394	10.743	10.9669	11.0175
Tmsb10	19240	11.9076	11.9279	13.0731	13.727	13.2485	13.6527	13.9266	13.8744
Tmsb4x	19241	14.6822	14.5949	14.941	15.1211	15.1585	15.5829	15.5881	15.8515
Ptn	19242	9.3364	9.31838	9.02279	9.13811	9.22237	10.2054	10.4847	10.4312
Ptp4a2	19244	11.4872	11.78	11.8115	11.1972	11.6248	11.1434	10.9107	10.9126
Ptp4a3	19245	13.1967	13.3516	13.2153	12.8015	13.1004	12.7691	12.4698	12.5456
Sirpa	19261	11.1438	11.0294	11.3656	11.7085	11.6256	11.9358	11.9597	12.2882
Ptprb	19263	10.174	10.0432	9.43539	9.57554	9.69785	9.55566	9.38999	9.34753
Ptprd	19266	9.98474	9.9133	9.61274	9.88125	9.7518	10.7426	10.8762	10.8885
Ptpre	19267	9.30665	9.31501	9.42692	9.45502	9.36299	10.3185	10.3863	10.3938
Ptprk	19272	9.93587	10.0147	9.901	9.93606	9.76133	10.6078	10.5734	10.4501
Lrrc75b	192734	8.73371	8.83665	8.73555	8.72569	8.71448	9.35317	9.49976	9.18165
Ptprs	19280	11.4542	11.4899	11.2415	11.2961	11.2758	12.1628	12.2802	11.9384
Dhrs11	192970	10.2789	10.3526	10.0348	10.2185	9.89882	9.70319	9.68541	9.65219
Pxmp2	19301	10.9508	10.9008	10.7229	10.5114	10.6536	10.3617	10.0727	10.2104
Pygm	19309	12.2986	12.6407	12.7685	11.7545	11.809	11.7291	11.8192	11.4055
Rab12	19328	11.6504	11.7085	11.5405	11.0355	11.8127	11.1872	10.8635	11.191
Mcfd2	193813	11.7304	11.6712	11.6467	11.5506	11.563	12.5843	12.7572	12.6033
Ranbp1	19385	11.3792	11.3887	11.7267	12.0548	11.7021	12.0074	12.0378	12.1654
Rapsn	19400	11.0463	10.9504	11.3139	11.2977	11.28	10.5917	10.553	10.3892
Rasgrp1	19419	8.78987	9.05616	9.27489	9.37797	9.31152	9.55153	9.69722	9.49659
Rasl2-9	19428	10.2995	10.2733	10.1147	10.219	10.0865	9.68451	9.52137	9.66765
Rbpms	19663	9.653	9.60279	9.38848	9.48286	9.35064	10.4232	10.5053	10.154
Reln	19699	12.0102	11.7367	10.9406	11.2321	11.2922	10.8794	11.1034	10.918
Ret	19713	9.10611	9.31785	9.26242	9.1403	9.12536	9.83883	9.79943	9.70075
Rfx1	19724	9.92755	10.0985	9.88265	9.93857	9.63264	11.0804	11.3013	10.8393
Rfx2	19725	9.91206	10.2265	9.901	9.87634	9.74719	10.783	11.1452	10.9395
Rgl1	19731	10.2721	9.92947	9.69444	9.86012	9.98844	10.5008	10.3761	10.464
Rgs5	19737	11.0983	11.6671	10.6686	10.1881	11.4795	9.96436	9.88351	9.91434
Robo1	19876	9.05959	9.02964	9.00927	8.96654	9.17577	9.74752	9.88135	9.70896
Rorc	19885	11.143	10.9512	10.7786	10.9847	10.7264	10.4424	10.1706	10.0723
Rpn2	20014	13.706	13.6664	13.7168	13.8918	13.7904	14.3934	14.6113	14.4886
Rps6ka1	20111	10.1263	10.3315	10.5028	10.6018	10.5326	10.8922	10.9219	11.0805
Rras	20130	11.0839	10.955	11.2817	11.3128	11.3599	11.9511	12.0378	12.0358
Rtn2	20167	13.7973	13.9691	13.7307	13.6567	13.6705	13.1676	12.7795	13.2351
Rtn3	20168	11.9083	11.7976	11.7395	11.8997	11.6233	12.5452	12.7874	12.3967
Ryr1	20190	13.9411	13.9399	13.8863	13.6521	13.655	13.3897	12.9825	12.6713
S100a1	20193	13.0048	12.8838	12.7213	12.5392	12.845	12.4525	12.3027	12.2486
S100a10	20194	9.85253	9.75886	10.1306	10.3473	10.2279	10.4659	10.5358	10.8199
S100a11	20195	13.1795	13.1227	13.4032	13.7281	13.9541	14.5484	14.8024	14.9564
S100a13	20196	10.482	10.3489	10.6616	10.623	10.689	10.9474	11.347	11.4793
S100a6	20200	11.4998	11.224	11.5227	11.9673	11.8768	11.7037	12.0719	12.169
Saa3	20210	8.89349	9.00192	10.4931	10.3493	11.3332	10.2235	11.1075	11.7955
Satb1	20230	12.8395	13.0122	12.4188	12.4297	12.3747	12.0745	11.7308	11.6914
Atxn1	20238	10.5671	10.548	10.4658	10.2756	10.8102	9.79001	10.1547	9.48754
Scd1	20249	12.8602	12.9545	11.3032	11.3269	11.9505	11.674	13.4455	13.6123
Scd2	20250	8.89985	9.09164	8.86914	8.91469	9.04171	9.62883	9.7827	9.47643
Scx	20289	9.95918	9.63901	10.5369	10.8179	10.5719	10.7443	10.8221	10.7377
Ccl4	20303	8.81531	8.80089	9.45078	9.53637	9.55251	9.67733	9.6925	10.0583
Ccl6	20305	8.97436	9.02499	9.27536	9.3727	9.38485	9.41715	9.73984	9.89758
Ccl7	20306	8.91098	8.92084	9.18027	9.2846	9.33864	9.74683	9.65844	9.92277
Ccl9	20308	11.0828	11.2053	11.8606	12.1109	12.4923	13.0561	13.1642	13.7043
Cx3cl1	20312	9.24918	9.05056	9.35053	9.32534	9.13619	10.1056	10.1299	9.83313
Cxcl12	20315	13.0199	13.1221	12.0381	11.7079	11.7949	12.5985	12.1746	11.7607
Sdf4	20318	10.5708	10.5061	10.3164	10.0793	10.1532	10.0238	10.0052	9.77511
Nptn	20320	13.3371	13.481	13.077	13.3281	13.3212	14.0858	14.126	14.1898
Sord	20322	11.127	11.0987	11.2355	10.7648	10.7661	10.534	10.4	10.5204
Sdpr	20324	12.549	12.5472	12.1792	12.1097	12.1152	11.7066	12.0283	11.9931
Glg1	20340	12.6	12.3881	12.296	12.4526	12.3317	13.0856	13.2852	12.7753
Selplg	20345	9.18061	9.34184	9.83857	10.0505	10.0782	10.1146	10.2747	10.8303
Sema3f	20350	10.1833	10.2579	9.99027	10.079	10.0796	10.9371	10.9314	10.5864
Sema4a	20351	10.7247	10.7115	11.1699	11.439	11.5621	11.5507	11.9289	11.9834
Sema5a	20356	10.4337	10.1821	9.97159	10.2966	10.0119	11.0853	11.4925	11.1597
Sgca	20391	12.1578	12.2803	12.4428	12.2046	12.2002	11.8615	11.4229	11.4633
Sgk1	20393	14.3656	14.4441	13.9478	13.5655	13.8186	14.2098	14.4299	14.194
Sgpl1	20397	9.52528	9.48809	9.78635	9.8892	9.73381	10.1227	10.3114	10.168
Zfp106	20402	10.6198	10.8501	10.676	10.8994	10.8428	10.104	9.87806	10.1081
Sh3gl2	20404	8.80994	8.83775	8.8185	8.7497	8.78531	9.49397	9.66209	9.3981
Ostf1	20409	10.8356	10.8692	11.1001	10.9106	11.1868	11.8675	11.8869	12.0771
Shc1	20416	13.0298	13.0518	12.9698	12.965	13.0631	13.5093	13.719	13.6266
St6gal1	20440	10.7042	10.4941	10.38	10.337	10.2921	11.1103	11.1034	10.9976
Six1	20471	12.2385	12.1149	11.8191	11.8515	12.0523	11.2003	10.9709	10.9945
Sla	20491	9.26241	9.14715	9.6236	10.0527	10.0004	10.4045	10.4818	10.7033
Slc1a3	20512	10.5425	10.8549	10.0754	10.6019	10.5072	10.8616	11.9515	11.4027
Slc2a1	20525	10.3954	10.1548	10.0363	10.3869	10.2662	11.1124	11.07	10.9253
Slc2a4	20528	11.5627	11.4551	11.3179	10.806	11.1226	10.726	10.3309	10.5049
Slc31a1	20529	10.7253	10.8253	10.7908	10.8737	10.5707	11.3994	11.4824	11.2402
Slc8a1	20541	10.1569	10.1079	9.91793	9.90135	9.92934	10.527	10.6021	10.4775
Slfn1	20555	8.78714	8.77514	9.46606	9.57833	9.53399	9.49366	9.64984	9.62163
Slit2	20563	9.02961	9.14104	9.00325	9.01115	9.09029	9.55352	9.63369	9.71354
Slpi	20568	12.4233	12.1621	12.1565	13.1651	12.3751	11.1167	11.512	11.9262
Sncg	20618	9.34851	9.35283	9.21331	9.31158	9.25009	10.1141	10.2397	10.2114
Snn	20621	10.7098	10.6063	10.4727	10.4215	10.5504	11.3459	11.4422	11.2705
Snta1	20648	12.7206	12.8483	12.7262	12.4857	12.4849	12.3138	11.8262	11.9246
Sort1	20661	11.8617	11.9073	11.7557	11.6942	11.9088	12.572	12.8489	12.4656
Sox7	20680	10.245	10.4555	9.79716	9.62517	9.79897	9.75665	9.65781	9.49605
Sparc	20692	11.7617	12.6594	12.4076	11.7526	12.6594	13.1703	13.2469	13.1006
Serpina3g	20715	8.85844	8.87693	10.0025	10.2499	10.4821	9.84212	10.3695	10.2631
Serpina3n	20716	10.2201	10.0821	10.6595	11.2293	10.8535	12.5057	12.6464	12.3303
Serpinb6a	20719	13.4797	13.2104	14.3024	14.2022	14.052	13.8239	13.9159	14.0188
Zbtb7c	207259	9.19319	9.21815	9.11387	9.20857	9.3347	9.76326	9.96676	9.70486
Sptb	20741	13.6198	13.6537	13.1166	13.1412	12.9135	13.0375	12.7472	12.0206
Spp1	20750	8.60271	8.68485	8.93423	8.94224	8.95526	10.4026	10.2789	10.0454
Thsd4	207596	9.252	9.15792	9.12661	9.2592	8.98659	9.97503	10.0899	9.60925
Sqle	20775	9.52578	9.35752	9.63873	9.72186	9.94618	11.9656	12.0866	12.1061
Srm	20810	9.68877	9.67272	10.0511	10.1431	9.91312	10.8673	10.98	10.938
Fam180a	208164	9.95212	9.86542	9.53141	10.1229	9.58167	10.193	10.4155	10.7382
Trim21	20821	9.55532	9.48841	10.3116	10.5613	10.6048	9.60449	9.7487	9.62844
Mob3a	208228	9.3896	9.23353	9.69875	9.68358	9.42394	10.0572	10.1434	10.0762
Stat1	20846	10.1288	10.0118	11.5227	11.5366	11.8946	10.148	10.6535	10.3305
Stim1	20866	11.0306	11.1841	10.9036	10.6189	10.4784	10.7038	10.5279	10.2566
Triqk	208820	9.18943	9.22717	9.21218	9.32011	9.3964	10.0835	10.2353	10.3048
Stxbp1	20910	10.4866	10.4423	10.183	10.2698	10.3384	10.9436	11.1647	10.6369
Suclg2	20917	11.9812	12.0344	11.8028	11.6697	11.6493	11.2976	11.2095	11.1957
Igsf1	209268	9.53064	9.56146	9.56074	9.76205	9.46432	10.2347	10.3744	10.1027
Abcc9	20928	11.6128	11.7403	11.4666	11.1254	11.3602	10.9478	10.8307	10.5329
Syn2	20965	9.23522	9.41179	9.12996	9.21697	9.38464	9.89074	10.1235	9.95341
Sdc3	20970	10.1119	10.3492	10.7651	10.49	10.8203	11.8209	11.9795	11.6684
Sdc4	20971	10.5217	10.6039	10.8218	10.8265	10.773	11.1987	11.3521	11.229
Tmc7	209760	11.3757	11.4865	11.1776	11.0277	11.2521	10.7123	10.5281	10.3287
Dennd2a	209773	10.183	10.235	9.89875	9.97203	9.9451	10.6871	10.8018	10.4662
Leprel1	210530	8.8722	8.92609	9.1353	8.94676	8.97397	9.63192	9.84017	9.51567
Pamr1	210622	9.00117	9.00192	8.9602	8.93172	8.88897	9.76806	9.81369	9.47141
Lacc1	210808	9.01393	9.11862	9.38863	9.39472	9.62829	9.64396	9.71218	9.69202
Mtrf1	211253	10.9167	10.8966	10.8462	10.7362	10.6647	10.307	10.284	10.2553
Mrgprf	211577	9.91982	9.80501	9.62321	9.75808	9.68906	11.0997	11.1669	11.091
Hk3	212032	8.84797	8.96311	9.39117	9.50479	9.63173	9.28221	9.51548	9.58561
Mapre2	212307	11.0691	10.9782	10.4124	10.4594	10.5702	11.4854	11.5384	11.1697
Tapbpl	213233	9.18018	9.21513	9.77122	10.1247	9.99758	9.35806	9.41249	9.52969
Rassf4	213391	10.2943	10.4458	11.0177	11.0547	10.903	11.6217	12.0036	11.7528
8430408G22Rik	213393	11.1964	10.6707	10.4404	10.5173	10.2292	10.0143	9.67841	9.59577
Tagln	21345	8.86156	8.88587	8.87095	8.9059	8.91822	10.3228	10.4699	10.254
Tap1	21354	8.89934	8.88026	9.78502	9.87957	10.2329	9.36763	9.5128	9.50802
Tap2	21355	10.2074	10.3951	10.8392	10.8248	11.2318	10.4523	10.3127	10.8012
Slc6a6	21366	12.8882	12.5077	12.8292	13.0491	12.7953	13.6382	13.6704	12.99
Tbca	21371	13.7634	13.6681	13.8638	13.9669	13.8709	14.1768	14.3308	14.4676
Tbx1	21380	13.1578	12.9809	12.7966	12.8102	12.6139	12.734	12.3009	12.0895
Tbx3	21386	10.0616	10.1187	10.0109	9.6534	9.86135	9.52885	9.4479	9.30828
Tcap	21393	15.7128	15.9167	15.7017	15.2748	15.2309	15.0799	14.3539	15.0263
Tcea3	21401	12.9926	12.9285	12.9131	12.6814	12.4748	12.1626	11.8929	11.991
Tcf15	21407	10.4351	10.178	9.97396	9.60849	9.93986	9.68351	9.75885	9.46801
Tcf7l1	21415	10.0928	10.0556	9.75768	9.73638	9.63463	10.6154	10.6787	10.0394
Tmem51	214359	9.81398	9.8112	10.0213	10.2429	10.3269	10.942	11.09	11.1012
Aldh5a1	214579	11.3187	11.4082	10.8224	10.9374	11.0003	10.8793	10.6627	10.5495
Cecr5	214932	10.9041	10.8659	10.6687	10.718	10.5809	10.3412	10.1889	10.2859
Rhot2	214952	11.6561	11.6445	11.9023	11.3481	11.4262	11.2255	11.038	10.7984
Vgll2	215031	12.3183	12.3298	11.9869	11.7032	11.9652	11.5927	11.1088	10.9793
Rap1b	215449	11.9101	11.7264	12.1394	12.1244	12.0897	12.3813	12.8346	12.5957
Rassf2	215653	10.0278	10.0987	10.2362	10.0987	10.4353	10.7739	11.0194	10.962
AI317395	215929	9.93459	9.99452	9.73523	9.66417	9.46098	9.33079	9.29268	9.30258
Lace1	215951	10.6976	10.78	10.6056	10.4184	10.463	10.2414	10.137	10.0057
Lrrc20	216011	10.9423	11.0028	10.7368	10.6806	10.5803	10.5544	10.3298	10.1102
Zfp365	216049	8.87245	9.05658	8.98567	8.9231	8.91959	9.68924	9.70588	9.60563
Lgalsl	216551	10.3672	10.277	9.80957	9.73066	9.89976	9.79069	9.66838	9.6914
Ugp2	216558	13.5177	13.6742	13.3209	13.107	13.1827	12.8914	12.7972	12.6711
Adamts2	216725	12.0699	12.1113	12.0353	11.9492	12.127	12.997	12.9922	12.8997
Fnip1	216742	11.5258	11.4019	10.9254	11.0713	11.1713	10.7885	10.7989	10.708
Tead2	21677	9.32629	9.3313	9.17781	9.30851	9.37262	10.0686	10.1486	10.099
Mgl2	216864	9.2646	9.34691	9.50486	9.77046	9.81472	9.86529	10.0868	10.1416
Arrb2	216869	9.50758	9.33306	9.56932	9.78519	9.74154	10.1147	10.0517	10.1796
Tek	21687	11.37	11.3041	10.8915	10.5786	10.6705	10.5583	10.6311	10.6038
Coro6	216961	10.2955	10.3669	10.3071	10.1261	10.2343	9.79258	9.47361	9.38374
Unc45b	217012	12.3296	12.4961	12.0147	12.27	12.2562	11.3269	11.3277	11.3794
Abca8a	217258	11.3141	10.9149	10.6566	10.7311	10.8555	10.1887	10.0549	10.5764
Inmt	21743	12.1204	11.8061	10.9096	11.0992	11.3558	9.66998	9.95685	10.2529
Pqlc3	217430	10.1335	10.0122	10.0532	10.1781	10.0455	10.5912	10.7893	10.9165
Tes	21753	9.8989	9.82883	9.84918	9.82572	9.78662	11.4577	11.5578	11.3376
L2hgdh	217666	12.1819	12.049	11.8498	11.4623	11.7979	11.3264	11.449	11.0768
Tex264	21767	10.6897	10.6233	10.8239	11.0612	10.8334	11.1931	11.2906	11.3701
Sipa1l1	217692	10.2735	10.3745	9.99549	10.4615	10.3035	11.6173	11.7879	11.4443
Nek9	217718	12.6109	12.5517	12.2969	12.1782	12.3533	12.1005	12.0068	11.8403
Itpk1	217837	10.3083	10.0008	9.90988	10.0717	10.148	11.4801	11.6258	11.4248
Tgfb1i1	21804	9.60908	9.65197	9.46821	9.40923	9.38627	10.3014	10.2507	10.0985
Tsc22d1	21807	9.48914	9.67815	9.57367	9.35486	9.81059	10.3237	10.198	10.1981
Tgfbi	21810	11.7782	11.3713	11.3012	11.5129	11.8324	12.2471	12.3084	12.604
Tgfbr1	21812	12.1976	12.0059	12.2365	12.0751	12.2518	12.8023	13.0974	12.9969
Tgfbr2	21813	13.0132	12.9121	12.6666	12.7659	12.7819	13.4551	13.3962	13.4733
Gmds	218138	9.55055	9.41314	9.48008	9.72525	9.48073	10.9865	11.0348	11.0222
Thbs1	21825	8.83133	8.828	8.77131	8.83397	8.96291	9.96927	9.89831	9.76666
Thbs2	21826	10.2502	10.1926	10.1011	10.1813	10.2561	10.8374	10.9974	10.8743
Clptm1l	218335	12.1421	12.0251	12.331	12.3789	12.3821	12.7873	12.7304	12.8846
Thy1	21838	11.672	11.5865	11.2218	11.25	11.4174	11.9754	11.8774	12.0297
Tiam1	21844	9.65176	9.82493	9.7076	9.69535	9.76472	10.7469	10.7253	10.4666
Lhfpl2	218454	9.6847	9.86948	10.0413	9.84999	10.0477	11.311	11.4772	11.2611
Trim28	21849	11.4289	11.3241	11.7285	11.662	11.6502	11.9475	12.0963	11.9241
Timp1	21857	9.56156	9.44076	10.9045	11.0338	11.0473	11.9224	11.6599	12.0704
Timp2	21858	13.4003	13.2298	13.2443	13.1668	13.1039	14.0242	14.278	13.7774
Timp3	21859	11.6058	11.612	11.1564	11.3374	11.1576	12.0346	12.1665	11.9246
Ube2e2	218793	10.4156	10.4753	10.5036	10.5683	10.577	11.5589	11.844	11.7345
Tkt	21881	10.6901	10.7841	10.2476	10.555	10.811	10.7333	11.4183	11.6283
Fermt2	218952	13.4139	13.1476	13.0291	12.8439	12.7259	12.5882	12.3886	12.6533
Mapk1ip1l	218975	9.03542	9.03658	9.33497	9.35401	9.43251	9.99703	9.82025	9.90846
Phf11a	219131	8.90061	8.77824	9.1496	9.40779	9.46628	9.39179	9.51012	9.69938
Phf11d	219132	9.57069	9.55701	9.97364	10.3073	10.226	9.92	10.2002	10.2606
Shisa2	219134	12.0609	12.172	12.1431	11.9433	12.0332	11.5796	11.3054	11.3842
Arl11	219144	9.11604	9.03595	9.39994	9.585	9.31571	9.79637	9.72348	9.88458
Scara3	219151	11.9054	11.8351	11.41	11.7542	11.6443	12.5491	12.6639	12.5991
Tnc	21923	8.94952	9.01927	9.56429	9.53351	9.60475	12.4176	12.6232	12.1227
Tnnc1	21924	15.934	15.7741	15.8857	15.6783	15.5793	15.2124	15.1417	15.1786
Tnfaip2	21928	11.7905	11.7505	12.7016	12.5522	13.0347	12.6949	12.418	12.0935
Top2a	21973	8.74219	8.98515	9.26369	9.30036	9.44442	9.71621	9.64642	9.64991
Tpd52	21985	12.8116	12.8135	13.0596	13.1676	13.0958	13.6598	13.6984	13.731
Tpm1	22003	11.3926	11.2951	11.0148	10.9082	10.9065	11.9313	12.1108	11.9556
Tpm2	22004	10.9683	11.0196	10.8759	10.0446	10.2811	10.4335	10.0168	9.67232
Tpst1	22021	11.7001	11.5767	11.5028	11.6255	11.5555	12.4143	12.4201	12.4824
Hsp90b1	22027	12.2012	11.8917	11.8473	12.0666	11.9897	12.5396	12.7272	12.6245
Trf	22041	11.4518	12.2581	11.3038	11.2032	11.3223	11.6266	12.5583	12.4086
Tfrc	22042	12.9024	13.2728	13.4546	13.4684	13.6917	12.1411	12.1125	11.6731
Trip6	22051	9.82543	9.77278	9.80278	9.78112	9.87755	10.8146	10.8638	10.7938
Trpc3	22065	10.5843	10.4909	10.1987	10.0944	10.1623	9.65607	9.66121	9.64825
Rsph1	22092	9.63611	9.78951	9.78719	9.9179	9.51434	10.4053	10.422	10.4869
Tuba1a	22142	10.2178	10.3222	10.7956	10.6014	10.7989	11.1112	11.2467	11.5815
Tuba1b	22143	13.5956	13.6758	14.7698	14.8813	14.8902	15.3336	15.317	15.4442
Tuba4a	22145	10.7627	10.7701	10.8023	10.8994	10.5468	10.1718	10.0546	9.90563
Tubb5	22154	13.1271	13.1436	14.0026	14.3135	13.8538	14.4007	14.3874	14.2902
Tuft1	22156	10.0474	9.96514	9.71502	10.1389	9.92763	11.1384	11.4278	11.1236
Tyms	22171	8.94559	9.08289	9.23023	9.25965	9.29552	9.53783	9.5744	9.79706
Tyrobp	22177	9.28715	9.27157	9.94173	10.1277	10.1742	10.2376	10.3011	10.7019
Ube2b	22210	15.3022	15.4178	15.028	14.9889	14.878	14.799	14.5034	14.6072
Uchl1	22223	9.03055	8.98273	9.12444	9.09657	8.95036	9.57591	9.72715	9.57921
Slc35a2	22232	9.78505	9.78938	9.81645	9.74443	9.70362	10.6569	10.7354	10.6378
Dpysl3	22240	9.6462	9.74756	9.57123	9.58518	9.77182	10.6102	10.7598	10.49
Unc13b	22249	10.28	10.1675	9.81977	9.96203	9.81934	10.5901	10.7419	10.6094
Vav1	22324	9.36947	9.26352	9.94294	10.0759	10.0362	10.3928	10.4696	10.5049
Vcam1	22329	9.97058	9.93786	10.5026	10.2372	10.522	10.5812	10.8538	10.6534
Vdac1	22333	13.5756	13.6936	13.3394	13.2154	13.1541	12.9338	12.8342	12.6033
Dap	223453	9.01511	9.1254	9.2572	9.22855	9.2315	9.77873	9.93367	9.9194
2015-03-06	223455	10.5945	10.6763	10.3848	10.2754	10.5232	10.1131	9.87817	9.94677
Abra	223513	13.9683	14.0963	14.4136	13.9331	14.2316	12.7961	12.8575	13.1467
Vim	22352	11.4763	11.5484	12.0798	11.9725	12.2227	13.1349	13.4333	13.1759
Vldlr	22359	13.3445	13.4135	12.9796	12.9557	13.1338	12.4456	12.3405	12.1988
C030006K11Rik	223665	10.9897	10.9628	10.775	10.6675	10.6978	10.5245	10.3862	10.1345
Trpv2	22368	8.74388	9.01735	9.05305	9.1342	8.99829	9.45012	9.52911	9.64634
Tmem184b	223693	13.1442	13.4011	13.0338	12.8038	12.9908	14.163	14.2369	13.9312
Vtn	22370	10.6923	10.7456	10.6053	10.3904	10.4585	9.83922	9.71476	9.77234
Vwf	22371	11.2372	10.8101	10.5616	10.4413	10.477	10.4658	10.2807	9.85901
Was	22376	9.32706	9.25855	9.50416	9.76304	9.7908	9.87515	9.91155	10.2275
Wbp5	22381	11.6597	11.6656	11.8342	11.9424	11.9989	12.3008	12.2199	12.5508
Wfs1	22393	11.6775	12.0243	11.8616	11.3175	11.4447	11.4637	11.3381	10.8397
Wisp1	22402	9.12612	9.07143	9.36145	9.45903	9.40347	10.8902	10.9437	10.9991
Wisp2	22403	9.14133	9.08839	9.00272	9.14881	9.24427	11.8172	11.8786	11.929
Nrros	224109	10.017	10.0136	10.6003	10.6661	10.7774	11.0068	11.1053	11.3393
Wnt5a	22418	11.1038	10.8787	10.8001	10.4547	10.539	11.5764	11.8468	11.3694
Xbp1	22433	12.9458	13.0066	12.9033	13.1552	12.9884	13.4339	13.8623	13.759
Xdh	22436	10.6824	10.7668	11.4809	11.5264	11.5888	11.0605	11.4879	11.4435
Tmem63b	224807	11.4711	11.6183	11.2428	11.2803	11.8785	10.9271	10.7963	10.5964
Lims2	225341	11.7839	11.6661	11.0068	10.9376	11.2693	11.1357	10.9766	10.8991
Gm4841	225594	8.72889	8.67429	9.35129	9.96783	9.97305	8.71511	8.74367	8.75881
Erlin1	226144	9.71826	9.70336	9.68719	9.74058	9.59278	10.2439	10.3103	10.3479
Ywhah	22629	12.2658	12.4437	12.4537	12.4945	12.5338	12.9829	13.0872	12.9306
Rab29	226422	10.0211	10.1957	10.2195	10.2348	10.3242	11.0799	11.0721	11.1777
Lamc1	226519	10.8957	10.9609	10.8459	10.6244	11.0325	11.4933	11.5706	11.4176
Rcsd1	226594	13.1152	13.1166	12.7901	12.8893	12.7808	12.4857	12.1405	12.2639
Ndufs2	226646	13.1719	13.364	13.5354	12.6606	13.0948	12.7331	12.5946	12.4816
Arhgap30	226652	9.21064	9.32175	9.68438	9.83901	9.87515	9.95844	10.0988	10.3087
Smyd2	226830	10.9498	10.7204	10.8746	10.7892	10.8368	10.2891	10.0593	10.3593
Zfp36	22695	10.9187	10.9246	11.2898	11.157	11.0083	12.1099	11.8041	11.7424
Zfp46	22704	12.9682	12.9913	12.4578	12.5815	12.3403	12.4959	12.3639	12.004
Stradb	227154	12.5939	12.7197	12.716	12.6301	12.4192	12.0351	12.0904	11.7659
Dner	227325	8.63026	8.75428	8.63097	8.79944	8.65393	10.3791	10.6109	10.2041
Cdnf	227526	10.6003	10.5477	10.4888	10.2269	10.2323	10.0789	10.0069	9.72195
Uap1l1	227620	10.0615	10.0464	10.4843	10.9754	10.8583	10.2897	10.2904	10.6223
Slc2a6	227659	8.93248	8.96446	9.30071	9.42811	9.63101	9.59101	9.53124	9.90563
Zer1	227693	12.8111	12.6528	12.3189	12.3943	12.3211	12.3302	12.1602	11.8863
Zhx1	22770	10.8152	10.8394	10.3736	10.5472	10.3935	10.309	10.2255	10.1414
Fam129b	227737	10.7864	10.7314	11.305	11.3534	11.5723	12.44	12.4321	12.4525
Gsn	227753	9.87596	9.95522	9.43597	9.52585	9.68766	9.21198	9.33064	9.22719
Cytip	227929	9.66252	9.65921	10.0549	10.3491	10.2414	10.7834	10.6816	11.0849
Zyx	22793	13.5631	13.539	13.5815	13.8054	13.7372	14.5836	14.6918	14.4497
Arhgap1	228359	10.1774	10.227	10.0382	10.2062	10.1015	10.688	10.9065	10.7412
Zfp770	228491	10.1545	10.2963	9.911	9.9098	9.9537	9.6597	9.57466	9.66272
Smox	228608	10.2429	10.496	10.2849	10.344	10.3693	10.9836	10.9094	10.9418
Gm561	228715	12.6744	12.7179	12.7243	12.8325	12.7514	12.2016	12.0735	12.2378
Kiz	228730	12.1726	11.976	11.6474	11.9769	11.7814	11.4718	11.3766	11.5978
Fitm2	228859	13.4213	13.5015	13.1433	12.9763	13.0453	12.5392	12.4135	12.3953
Nudt6	229228	11.515	11.5213	11.4191	11.4037	11.093	10.8723	10.623	10.6764
Prune	229589	10.9208	10.8714	10.4459	10.7847	10.6266	10.1515	9.97327	10.1104
Csde1	229663	10.556	11.0745	10.9634	10.1239	10.9169	10.0914	9.88112	9.99876
Ampd1	229665	14.4856	14.5275	14.1701	14.0316	14.0593	13.6632	13.252	13.3139
Ahcyl1	229709	11.4085	11.3141	11.365	11.2001	11.5965	11.9619	12.0996	12.1585
Gbp7	229900	9.20277	8.932	9.95945	10.5964	10.0749	9.11649	9.48733	9.194
Leprot	230514	11.4797	11.5349	11.7436	11.7335	11.673	12.2213	12.4566	12.5011
Pabpc4	230721	11.7013	11.7753	11.7868	11.474	11.6781	11.3202	10.9973	10.8397
Eva1b	230752	10.1409	10.3134	10.1542	10.3452	10.1392	10.9132	10.8385	11.0052
Serinc2	230779	9.75699	9.66468	10.4393	10.3024	10.0151	9.70291	9.58419	9.43613
Ece1	230857	11.8482	11.6247	11.4189	11.2996	11.2902	12.6012	12.6365	11.9733
Tmem201	230917	11.907	11.9624	11.5278	11.254	11.4937	11.4156	11.0905	10.9229
Hadhb	231086	13.2594	13.0154	12.4586	12.5908	12.4816	12.2821	12.094	12.0213
Parm1	231440	9.65592	9.83479	9.6195	9.6447	9.82935	11.1091	11.2137	10.9139
Plac8	231507	9.12961	9.003	10.2519	10.9794	10.8403	9.84304	10.473	10.9096
Tmem119	231633	9.61288	9.45063	9.52585	9.62805	9.6975	10.1863	10.6086	10.4923
BC037034	231807	10.079	10.0716	10.3203	10.4784	10.6867	10.6335	10.7044	10.6992
Jazf1	231986	8.99332	8.91434	8.9712	8.92223	8.95654	9.91482	9.97327	9.74784
Fkbp14	231997	9.55253	9.42134	9.33971	9.26756	9.35765	10.0629	10.2622	10.1926
Tmem150a	232086	10.7137	10.7331	10.5041	10.6954	10.0852	10.1085	10.0824	10.0162
Mob1a	232157	9.93867	10.03	10.1414	10.1412	10.3362	10.4307	10.5695	10.7672
Mrps35	232536	10.8854	10.9955	10.9653	11.0584	10.9199	10.4402	10.3396	10.3938
Blvrb	233016	10.9665	10.9256	11.4276	11.3574	11.564	12.176	12.3953	12.6457
Nipa1	233280	9.95918	9.8916	9.90651	9.99185	9.97955	10.5344	10.6244	10.5873
Synm	233335	13.7394	14.123	12.9804	12.8782	13.8769	12.6153	12.5367	12.683
Prc1	233406	9.05616	9.32441	10.4536	10.5315	10.5563	11.4537	11.5589	11.4231
P2ry6	233571	10.0693	10.0533	10.7975	10.9679	10.9206	11.6367	11.5407	11.639
Adprhl1	234072	11.3615	11.1582	11.6551	11.5143	11.3046	10.944	10.5815	10.6129
Klhl26	234378	11.3936	11.3267	11.1431	11.218	11.4312	12.0571	12.2352	11.9352
Plcg2	234779	9.3929	9.32406	9.60795	9.87311	9.8455	10.0214	10.1579	10.0834
Tmem45b	235135	10.7796	11.3341	9.90887	10.5766	10.302	10.4732	11.5844	11.6283
Fez1	235180	10.0286	9.89721	10.3744	10.2727	10.1672	10.7628	10.8405	10.6111
Usp28	235323	11.0098	11.0755	10.9406	11.1775	11.1777	10.4817	10.2166	10.0565
Dlat	235339	12.2383	12.3629	12.0881	11.8748	11.9029	11.6398	11.4476	11.1144
Rab8b	235442	11.4464	11.3034	11.3466	11.4947	11.7816	12.2765	12.4152	12.3828
Fam214a	235493	12.3277	12.1123	12.0191	11.9147	11.6764	11.7219	11.5181	11.4341
Pxylp1	235534	10.4265	10.2258	10.3803	10.2583	10.4192	11.2313	11.3418	11.3581
6430571L13Rik	235599	11.8925	12.3612	11.6837	11.2377	11.8332	11.2151	10.5804	11.1009
Col23a1	237759	9.10212	9.00084	9.12628	9.24441	9.20335	10.0346	10.2137	9.93687
Mief2	237781	11.1324	11.2909	11.364	11.1246	11.1286	10.5107	10.3141	10.4298
Coro1c	23790	9.99386	10.1553	10.0124	10.2682	10.1796	10.7164	10.6784	10.8971
Adam23	23792	9.18208	9.26846	9.06692	9.09807	9.14564	10.7205	10.8193	10.7851
Aplnr	23796	10.2456	10.4966	9.95072	9.5944	9.70782	10.4551	10.1222	9.91828
Akap6	238161	10.1319	10.3804	10.2849	10.0958	10.367	9.71465	9.65932	9.4824
Car14	23831	11.4675	11.6012	11.1712	11.3069	11.217	10.6575	10.3333	10.4104
Cd52	23833	10.0479	9.95977	11.5737	11.8864	11.7386	12.1363	12.1853	12.598
Serpina3f	238393	8.70887	8.70621	9.25307	9.38028	9.4653	8.91386	9.21407	9.12673
Def6	23853	8.92726	9.01714	9.10376	9.14396	9.09281	9.61016	9.61872	9.702
Ets1	23871	12.3154	12.5257	11.8734	11.4603	11.8297	12.241	12.2471	11.9617
C1qtnf9	239126	10.7543	10.838	10.2333	10.1534	10.2507	9.93081	9.67991	9.90008
Lrp12	239393	10.1484	10.0768	10.0777	10.3183	10.4371	11.0886	11.2664	11.1352
Aard	239435	8.93	8.861	8.87901	8.93343	8.89844	9.56848	9.72262	9.62947
Neu2	23956	12.32	12.5052	11.9424	11.7911	11.9034	11.7313	11.2835	11.7858
Nt5e	23959	9.01252	9.09771	9.02958	8.87411	9.14743	11.7345	11.9381	11.7306
Slc2a13	239606	8.84797	8.87486	8.87812	8.81012	8.93941	10.2774	10.6523	10.6538
Oasl2	23962	9.77358	9.69095	10.2194	10.8574	10.5514	10.008	10.3515	10.5601
Mettl22	239706	11.349	11.439	11.5591	11.4123	11.495	11.0061	10.7965	10.861
Papss1	23971	11.3519	11.1537	11.1493	11.1308	11.1268	11.7007	11.9006	11.6706
Cib1	23991	9.63705	9.55147	9.95738	10.0046	9.87275	10.4692	10.3518	10.4996
Twf2	23999	14.1062	14.1333	14.3068	14.0119	13.7618	13.4972	13.1968	13.2835
Sgcg	24053	11.1473	11.3674	11.3571	11.1236	11.1133	10.4424	10.3452	10.4027
Sh3bp2	24055	9.46177	9.50055	10.1451	10.2867	10.2208	10.4554	10.5336	10.5619
Tlr2	24088	9.53631	9.45897	10.1916	10.5198	10.5572	10.6894	10.824	10.8876
Tpra1	24100	11.5923	11.6466	11.5375	11.3729	11.1839	10.9994	10.7997	10.8318
Usp18	24110	9.85953	9.67987	10.6673	10.9037	10.9246	10.2641	10.5037	10.3093
Ldb3	24131	11.645	12.3371	12.1772	11.3469	12.2522	11.4104	10.8903	11.0664
Fam171b	241520	9.6779	9.66324	9.65879	9.66329	9.72864	10.5687	10.8046	10.4546
Ppm1l	242083	11.8074	12.079	11.4286	11.1622	11.7125	10.9133	10.7972	10.9312
E2f2	242705	8.86598	8.97875	9.55211	9.51197	9.74222	9.24727	9.35713	9.44492
Klhl21	242785	12.442	12.5	12.0803	11.7843	11.6836	11.8042	11.5725	11.4116
Ppm1k	243382	11.8146	11.6399	11.1212	11.1488	11.1602	10.6824	10.5211	10.5533
Zdhhc13	243983	10.2194	10.0915	10.4741	10.3797	10.3975	10.7501	10.7385	10.8785
Fsd2	244091	13.9532	13.9133	13.6707	13.6435	13.4845	13.1667	12.9299	12.8457
Klhl31	244923	12.0886	11.9625	11.7409	11.4233	11.9078	11.2141	10.6133	10.6986
Dclk3	245038	8.95198	9.01757	8.91517	8.98107	9.00143	10.0961	10.2944	9.83747
Rbbp7	245688	10.7919	10.9206	10.7731	10.3589	10.9731	10.2448	10.186	10.0456
Vasn	246154	10.4741	10.5234	10.3062	10.5817	10.2269	12.1432	12.434	12.0064
Fcgr4	246256	8.93819	8.8795	11.8007	12.1773	12.3596	11.7863	12.2724	12.626
Angptl2	26360	9.58301	9.68995	9.59887	9.54473	9.66693	10.4125	10.543	10.5696
Esrra	26379	13.0077	12.9294	12.6778	12.7203	12.503	12.5107	12.3749	12.0645
Esrrb	26380	11.9731	12.0069	11.5377	11.3625	11.4361	11.2152	11.0516	10.4139
Fgd2	26382	8.97822	9.10054	9.55513	9.70806	9.70764	9.80795	9.88894	9.97496
Nubp1	26425	10.773	10.5925	11.5603	11.9146	11.6393	11.1448	11.1981	11.4314
Plod2	26432	9.04836	9.03721	9.13413	9.10854	9.04708	9.73207	9.82995	9.5653
Plod3	26433	12.1644	12.0629	12.029	12.2887	12.3453	12.9902	13.1908	12.9747
Slc27a1	26457	10.6055	10.8644	10.4239	10.1052	10.4769	10.1023	9.94974	10.1914
Itgb1bp2	26549	12.6182	12.6747	12.5458	12.25	12.1168	11.8352	11.8072	11.8129
Ppia	268373	14.2231	14.0453	14.8881	14.8952	14.9847	15.3916	15.6827	15.8534
Sh3pxd2b	268396	9.54791	9.53441	9.63925	9.59752	9.77216	10.8951	10.9064	10.5995
B3galnt1	26879	9.13005	9.2447	9.19465	9.33337	9.28408	10.2254	10.2952	10.1992
Rbfox1	268859	14.0148	14.2217	13.7279	13.8284	14.2148	13.2349	13.2104	12.9481
Abat	268860	9.62297	9.51559	9.37065	9.35101	9.53456	10.1523	10.2549	10.2536
Acot1	26897	11.5318	11.0967	10.8728	10.879	10.0711	10.1932	9.99501	9.97332
Deb1	26901	14.8904	14.7372	14.6457	14.7429	14.535	14.3081	14.0365	14.2986
Sh3rf2	269016	9.94465	9.78564	9.45107	9.90648	9.65801	9.21682	9.16616	9.24566
Rpl12	269261	13.543	13.2067	13.8665	14.1142	13.9608	13.4118	13.5485	13.975
Ecsit	26940	11.9986	11.8127	11.607	11.6968	11.6563	11.0834	10.9824	11.1721
Plekhg5	269608	9.82873	9.84922	9.50007	9.45662	9.61865	10.2602	10.0715	10.0942
Pank4	269614	12.4466	12.5188	12.1529	12.0882	12.1029	11.8116	11.8308	11.8007
Clec4a1	269799	9.253	9.04994	9.65282	9.86724	9.7757	9.94157	9.96915	10.0804
Eif4e2	26987	10.8557	10.9236	11.7361	11.6506	11.7009	11.4441	11.4638	11.5854
Idh2	269951	13.7157	13.5307	12.6423	12.9442	12.9372	12.8174	12.2946	12.2795
Gcdh	270076	11.5403	11.4926	11.1303	11.2843	11.2841	10.6089	10.6427	10.7495
Fkbp9	27055	12.4254	12.6526	12.5798	12.4052	12.4043	13.0952	13.2464	12.9605
Irf5	27056	9.22442	9.30268	9.6298	9.7516	9.97623	9.81919	10.1247	10.3419
Klhdc1	271005	10.8238	10.7737	10.5632	10.3846	10.6652	10.0874	9.90168	9.80682
Arsj	271970	9.16536	9.1659	9.07749	8.96682	9.13281	9.64966	9.74445	9.79228
Podxl	27205	10.3	10.4496	9.80075	9.47277	9.68077	10.1523	9.89887	9.63587
Tarsl2	272396	11.451	11.5081	11.477	10.8969	11.2115	10.779	10.4897	10.4739
Dok3	27261	9.35659	9.42017	9.56742	9.80205	9.74291	10.0172	10.1446	10.0742
Tnfrsf12a	27279	10.4252	10.8464	11.7994	11.6744	11.9052	11.4384	11.4454	11.868
Hrasls	27281	11.1914	11.453	11.0917	10.8775	10.9161	10.5369	10.1916	10.2442
Insl6	27356	8.99332	8.96985	9.25243	9.27274	9.20642	10.9547	11.0806	11.0813
Gyg	27357	11.7722	11.7045	11.6312	11.409	11.8005	11.2096	10.8265	11.049
Add3	27360	12.1994	12.1978	11.6791	11.9523	11.7929	12.3244	12.5258	12.4157
Rpl3	27367	13.8885	13.7141	14.5352	14.7833	14.5857	14.5518	14.6658	14.9367
Rps26	27370	14.2459	13.9254	14.9271	14.9824	14.6614	14.7027	14.9308	15.0294
Dusp13	27389	10.7734	10.6009	10.8965	10.9254	10.7022	10.1746	10.0608	9.87724
Nrep	27528	14.5446	14.6548	14.2529	13.9035	14.1928	14.127	13.9752	13.8888
Smtnl2	276829	11.2636	11.4634	11.3247	10.8993	10.8886	10.3647	10.2192	10.2891
Tlr13	279572	8.94312	8.95517	9.14512	9.19896	9.27067	9.51516	9.58145	9.74759
Spg21	27965	10.5336	10.5029	11.2575	11.2293	11.1116	11.1445	11.2477	11.2712
Vkorc1	27973	11.6657	11.7702	11.6125	11.8431	11.8432	12.6079	12.7824	12.9338
Fam3c	27999	11.5114	11.3049	11.0058	11.3816	10.7762	11.8796	11.7665	11.7531
Gfm1	28030	10.3981	10.3589	10.2637	10.1019	10.2616	9.91911	9.74045	9.60031
Rilp	280408	12.2705	12.2738	12.1588	11.9139	11.9241	11.3868	11.2013	11.3544
D17Wsu104e	28106	9.95868	9.95078	10.2798	10.1854	10.2146	10.4766	10.5908	10.7034
Serp1	28146	10.2695	10.1465	10.5153	10.3391	10.4116	11.5761	11.7674	11.5805
Reep3	28193	10.7704	10.8413	10.2562	10.3723	10.9208	11.0131	11.3085	11.3832
D10Jhu81e	28295	14.3946	14.6941	14.0856	13.8906	14.0355	13.9002	13.699	13.5879
Ndrg2	29811	11.293	11.5946	11.0065	10.9761	11.1108	10.4846	10.1599	10.4807
Igfbp7	29817	12.9576	12.8009	12.4041	12.545	12.7266	13.7445	13.7705	14.0113
Hspb7	29818	11.4198	11.7003	11.967	12.0493	12.2351	11.1138	10.8147	10.8823
Mapk12	29857	11.7036	11.8884	11.7802	11.7316	11.8241	11.1945	10.7944	11.015
Iqgap1	29875	11.1302	11.3328	11.0359	11.3828	11.8167	11.8663	11.8202	12.172
Clic4	29876	12.974	12.7248	12.7649	12.8132	12.5836	13.3303	13.3784	13.2386
Pdlim4	30794	11.2237	11.4086	11.1082	11.3842	11.539	13.0882	13.2851	13.3925
Snai3	30927	11.1077	11.2665	11.0945	11.3718	10.9885	10.2763	10.0281	10.0978
Zbtb18	30928	11.8138	11.8934	11.8392	11.5144	11.6227	11.2798	11.1924	10.8986
Rnf19a	30945	12.2044	12.0456	12.1744	12.0785	11.9087	12.5804	12.88	12.7233
Bin1	30948	13.4892	13.5841	14.2563	13.691	13.9278	13.392	13.3838	13.2568
Schip1	30953	11.0376	11.1685	11.1824	10.8513	11.0999	10.444	10.4223	10.4584
Ptpla	30963	12.9551	12.9814	13.625	13.3396	13.4611	12.7178	12.4876	12.7849
Hist1h2ad	319165	8.78413	8.81317	9.16069	9.37692	9.32095	9.40911	9.45627	9.70374
Hist1h2ag	319167	8.82734	8.87898	9.25275	9.37671	9.31425	9.59731	9.53377	9.78341
Hist1h2ah	319168	8.91072	8.89791	9.42896	9.90437	9.76014	9.94754	9.98944	10.3704
Hist1h2ak	319169	8.95785	9.12599	9.39191	9.55965	9.62393	9.67157	9.82656	10.0723
Hist1h2an	319170	9.21436	9.19748	10.0977	10.6985	10.4621	10.5636	10.6358	11.1402
Hist1h2ap	319171	11.3871	11.573	13.6392	14.1837	13.8492	14.4484	14.6685	14.8339
Hist1h2af	319173	9.59458	9.58188	10.9892	11.7764	11.5166	11.6493	11.6738	12.3371
Hist2h2ac	319176	11.6475	11.9614	13.4151	13.8424	13.6062	14.0293	14.3145	14.5245
Hist1h2bf	319180	11.4846	11.6117	11.6894	11.3804	11.374	12.1084	12.2099	12.0658
Hist1h2bh	319182	10.5851	10.7879	10.7572	10.5936	10.6869	11.2938	11.4213	11.2082
Hist1h2bj	319183	11.2085	11.3062	11.5808	11.3044	11.3368	11.9414	12.2173	11.8996
Hist1h2bk	319184	10.7771	10.7439	10.8845	10.7701	10.6074	11.36	11.4779	11.2833
Hist1h2bm	319186	10.3231	10.3574	10.5194	10.4247	10.4328	10.9611	11.0278	11.0093
Zfp672	319475	12.3895	12.4307	12.0383	12.1036	12.4032	11.8292	11.5922	11.7181
Lrtm1	319476	11.6456	11.555	11.3744	11.4429	11.5259	10.6339	10.5737	10.5732
Itga11	319480	11.4437	11.2417	10.9122	10.9114	10.9016	11.5295	11.706	11.3686
Nrcam	319504	8.9637	8.97609	10.8064	10.9383	10.8606	9.97332	10.1439	9.85414
Cobll1	319876	10.4166	10.3715	10.056	10.2095	9.907	10.7225	10.8389	10.4659
Nceh1	320024	14.0499	14.0291	13.6955	13.5576	13.5373	13.2073	13.0586	13.0755
Olfml2b	320078	10.8001	10.6274	10.5997	10.549	11.0922	11.6479	11.9321	11.8762
Fry	320365	11.2794	11.2826	10.9638	10.8359	11.0605	10.5537	10.5363	10.3321
Cenpt	320394	9.49	9.33798	9.60342	9.64897	9.62193	10.1954	10.2084	10.3638
D5Ertd579e	320661	10.8551	10.7528	10.5648	10.446	10.3777	10.2301	10.1849	9.95153
Tmem117	320709	11.1197	11.1713	11.276	11.1987	11.0237	10.6167	10.4778	10.5373
Pptc7	320717	13.8099	13.7476	13.3268	13.4332	13.0768	13.0391	13.0007	12.6056
Vstm4	320736	9.97929	9.76293	9.56483	9.74576	9.82854	11.2999	11.4204	11.4143
Gfm2	320806	12.0279	12.159	11.8938	12.004	11.7267	11.6226	11.5297	11.183
Dcaf5	320808	12.3042	12.5051	12.1436	11.9183	11.9792	11.8982	11.5928	11.2161
Enpp6	320981	9.07005	8.93599	8.80252	8.84038	8.80462	9.67589	9.97846	9.75551
Tpm4	326618	13.1076	13.0744	12.7588	12.744	13.2765	13.59	13.6868	13.8775
Upf2	326622	13.3102	13.3204	12.8448	12.8101	12.8193	12.7698	12.723	12.4992
Ubtd2	327900	9.51586	9.47682	9.47651	9.71949	9.65461	10.0467	10.0809	10.2479
Abi2	329165	10.9118	10.7485	10.7768	10.8804	10.7737	11.8433	12.1047	11.8662
Sdk1	330222	9.07593	9.20433	9.05613	9.23385	9.11016	10.0666	10.1304	9.89678
Pon2	330260	12.8334	12.6113	12.809	12.914	12.7346	13.4738	13.5227	13.4997
Tceal5	331532	11.3509	11.4668	11.9469	12.0605	11.579	11.3136	10.8998	10.9745
Acad12	338350	10.1156	10.2336	9.83284	10.0246	9.8416	9.45527	9.35216	9.37871
Slc41a2	338365	8.9717	8.9613	8.97083	9.11475	9.02221	10.0752	10.1342	10.0004
Agap1	347722	11.4285	11.2768	10.7713	10.6683	10.795	11.289	11.2257	11.1019
Egfl7	353156	11.267	10.9172	10.7169	10.7892	10.9509	10.6345	10.3006	10.5596
Txlnb	378431	13.4463	13.4695	13.144	12.7687	12.928	12.5631	12.3336	12.0416
Rap1gap2	380711	9.46439	9.50372	10.1539	9.79575	9.95155	10.1712	10.279	10.063
Lsmem1	380755	11.9326	12.0563	11.4764	11.6599	11.8037	11.0825	10.7114	11.0326
Tmem237	381259	9.7956	9.74044	9.86076	9.94344	10.0408	10.5029	10.554	10.6011
Mreg	381269	12.2391	12.5233	11.9738	11.756	11.988	11.5102	10.9576	10.9301
Pdp1	381511	10.9523	11.1456	10.9797	10.7736	11.0511	10.3191	10.3382	10.3366
Gm1673	381633	9.09099	9.00923	8.92005	9.01829	8.93994	9.66202	9.59666	9.63626
Pdp2	382051	12.1604	11.9772	11.2612	11.2405	10.9838	11.1985	11.1682	11.0132
Glipr2	384009	10.0314	10.0754	10.3701	10.145	10.6162	11.9296	12.1679	12.2802
Fndc5	384061	12.5153	12.5436	12.4193	11.8903	11.8611	11.5841	11.3012	11.0225
Slc25a34	384071	12.0601	12.1342	11.6442	11.5688	11.3593	11.5421	11.2977	11.0062
Tmtc1	387314	10.1494	10.1219	9.98717	9.63182	9.73036	9.47192	9.36364	9.4056
Scn4b	399548	13.8611	14.1135	13.5843	13.3154	13.2989	13.4812	13.1134	12.8266
Btbd6	399566	10.9546	11.127	11.0541	11.2495	11.0098	10.5558	10.4253	10.4182
Bex4	406217	9.29225	9.35109	10.0258	10.1209	9.86858	9.25962	9.22865	9.16405
Gm5420	432436	9.74834	10.0235	9.60034	9.36381	9.3322	9.14899	9.0808	9.08633
Lrrc14b	432779	13.2944	13.4507	12.8459	12.7571	12.6428	12.4118	12.3833	12.3198
Gm5512	433224	12.8973	12.9479	12.8559	12.8102	12.4311	12.3232	12.1943	12.0842
Acsl5	433256	12.0166	11.7023	12.0777	12.2659	12.5518	12.3444	12.593	12.9676
AA467197	433470	9.18523	9.13155	9.24766	9.44395	9.43808	9.74391	9.81016	9.94299
Nlrc5	434341	8.92527	8.90802	10.1065	10.3328	10.7123	9.6015	9.84977	9.77728
Arhgef15	442801	10.7343	11.0486	10.2864	10.1281	10.499	10.1881	10.0048	10.172
E2f6	50496	11.2599	11.4584	11.1019	10.5896	10.9955	10.622	10.3975	10.2422
Mfap5	50530	11.7262	11.7217	12.0526	12.0543	11.8687	13.3331	13.3394	13.5448
Dkk3	50781	9.31862	9.29963	9.14562	9.44455	9.31969	11.6147	11.708	11.6864
Tmod4	50874	14.4748	14.3863	14.4293	14.0586	14.2232	13.71	13.4264	13.5569
Myadm	50918	11.3422	11.4294	11.4568	11.2464	11.2658	12.2718	12.4504	12.1893
Slc7a8	50934	9.20858	9.27449	9.17847	9.2396	9.33968	10.2509	10.334	10.068
Ctps	51797	10.5143	10.5515	11.2226	11.0899	11.1718	10.8921	10.9285	10.936
Bok	51800	9.46474	9.40084	9.29853	9.4797	9.27898	10.1831	10.1807	10.5024
Pbk	52033	8.81639	8.9374	9.53764	9.62499	9.76048	10.2545	10.2256	10.2243
Coq5	52064	10.7859	11.38	11.1928	10.7433	11.1255	10.5619	10.4494	10.4395
Pvr	52118	9.23075	9.21305	9.81764	9.89832	9.92203	9.69437	9.86825	9.53728
Rragd	52187	9.92279	10.0522	9.94558	9.79559	9.91218	9.41223	9.24113	9.39462
Reep1	52250	11.9096	12.0442	11.8727	11.8289	11.9568	11.4126	11.3361	11.1588
Carhsp1	52502	10.8539	10.6475	10.8048	10.7712	10.7672	11.356	11.6692	11.5464
Acaa2	52538	13.0796	13.4362	12.7159	12.1361	13.0694	12.3448	12.1413	12.0118
Cd300lg	52685	10.8605	10.8783	10.3009	10.192	10.407	10.4911	9.99704	10.0707
Ccdc43	52715	11.9936	11.9122	11.6729	11.672	11.8833	11.3113	11.1633	11.2708
Ldhd	52815	10.3984	10.4542	10.2943	10.1292	10.1686	9.83274	9.71353	9.62716
Tmx4	52837	12.1143	11.9714	11.5045	11.7894	11.8553	12.7938	12.8566	12.7278
Ahi1	52906	8.95418	8.96873	9.07221	9.17049	8.98953	9.80244	9.99448	9.63434
Pdlim3	53318	13.1253	13.1335	14.0271	13.5777	13.895	12.6743	12.2866	12.3973
Usp2	53376	12.142	12.5634	12.3716	12.3534	11.8494	11.9549	11.7792	11.4687
Sdcbp	53378	12.1951	12.2719	12.2853	12.2906	12.335	13.0069	13.3255	13.1648
Prdx4	53381	11.6714	11.5168	11.7667	11.8215	12.0499	12.9207	13.023	13.1971
Htatip2	53415	10.308	10.2548	10.7261	10.7112	10.6325	11.067	11.0155	11.0652
Sec61a1	53421	9.6533	9.71023	9.72827	9.85701	9.75521	10.346	10.5778	10.5437
Ybx2	53422	10.2584	10.3015	9.88254	9.77211	9.93058	9.55689	9.37029	9.32335
Vamp5	53620	11.2151	11.0998	11.2139	11.3436	11.4113	10.5319	10.2714	10.6114
Tuba8	53857	11.1005	11.2481	10.99	11.2114	10.9692	10.5098	10.0524	10.2295
2015-09-09	53860	9.21662	9.16493	9.42061	9.43341	9.60438	10.1944	10.1054	10.1974
Nudt5	53893	9.52511	9.59695	9.79261	9.76437	9.81323	10.1998	10.5294	10.5039
Rcan2	53901	11.3134	11.3675	11.2888	10.7873	10.9856	10.6948	10.5472	10.3723
Rcan3	53902	10.606	10.5345	10.5043	10.5108	10.1259	11.2197	11.293	11.1212
Slc40a1	53945	11.3722	11.1031	11.1331	11.3066	11.082	11.8137	11.957	11.6635
Irf7	54123	8.91676	9.09082	9.76489	10.0963	9.96271	9.5526	9.74008	9.76218
Avpr1a	54140	10.5598	10.3464	9.86514	9.91476	10.0477	9.58815	9.56706	9.89211
Ccrl2	54199	10.2114	9.94969	9.9055	9.85934	9.93986	9.39609	9.27078	9.41489
Arl6ip1	54208	11.9551	12.0566	12.2836	12.4133	12.4649	13.2471	13.5084	13.3114
Golga4	54214	11.3868	11.6639	11.4322	11.1239	11.5711	10.7628	10.5492	10.468
Elovl1	54325	10.3876	10.4034	10.693	10.9456	10.6727	11.6062	11.6364	11.5063
Skap2	54353	11.6555	11.3845	11.6012	11.9217	12.0172	12.4661	12.3522	12.4999
Rassf5	54354	9.24192	9.22078	9.52794	9.43828	9.5926	10.0904	10.1775	10.1088
Chst2	54371	8.76428	8.82772	8.84147	8.70743	8.77454	9.98637	10.0971	9.93241
Irgm2	54396	10.8419	10.8684	13.9513	14.2955	14.5159	12.1004	12.7955	12.4599
Bet1l	54399	10.6174	10.5688	10.7423	10.7531	10.7744	11.0364	11.2083	11.3752
Unc93b1	54445	10.0452	10.1211	11.0057	11.1296	11.3218	11.3689	11.4629	11.6679
Gm5796	545007	10.6895	10.5198	10.2723	9.97665	10.2416	9.81036	9.76607	10.0421
Gm5919	546150	10.1698	10.4157	10.2008	10.2419	10.3135	9.79367	9.71722	9.57515
Extl3	54616	12.2995	12.1951	12.0303	12.0143	12.1289	12.9201	12.8859	12.6306
Magix	54634	10.5797	10.748	10.406	10.2344	9.95538	10.0541	9.72323	9.70561
Wdr45	54636	10.875	10.6551	10.4799	10.5793	10.4156	10.1536	9.95794	10.0232
Sh3glb1	54673	11.953	11.9645	11.9386	12.0783	12.2267	11.3659	10.9988	11.4329
Cadm1	54725	9.40293	9.13016	9.1423	9.23224	9.19103	10.6086	10.9139	10.693
Parp14	547253	10.7482	10.6115	11.7442	12.0918	12.279	11.0076	11.3919	10.9753
Hes6	55927	10.3176	10.1712	10.6701	10.6384	10.6667	10.0744	9.97154	9.81452
Gbp3	55932	10.653	10.4984	12.8073	12.9526	13.3382	11.2684	11.9083	12.1221
Pdzrn3	55983	13.7801	13.7672	13.1088	13.2473	13.1921	13.161	12.9629	12.8832
Cxcl13	55985	8.83743	9.22529	8.79877	9.11673	9.68201	9.38033	10.7073	10.7731
Hebp2	56016	8.76871	8.91506	8.90315	8.8442	8.87992	9.45286	9.44666	9.42773
Samhd1	56045	9.60447	9.46027	10.3951	10.7171	10.8057	10.0666	10.0031	10.206
Nagk	56174	10.421	10.4572	10.6398	10.8963	10.7099	10.9883	11.1417	11.3785
Bace2	56175	9.71885	9.86555	9.63571	9.75542	9.57293	9.998	10.6357	10.4132
Pigp	56176	11.547	11.4486	11.3453	11.652	11.5958	10.9412	10.6173	11.1217
Olfm1	56177	10.3659	10.3642	10.8125	10.8526	11.4506	11.5282	11.3691	11.6309
Nmu	56183	8.81826	8.79464	8.78399	8.85147	8.94803	9.67633	9.63178	9.53435
Rbm38	56190	12.0335	12.0476	11.9161	11.8285	11.5057	11.3677	11.2767	11.0386
Tro	56191	8.78851	8.82744	8.92988	8.76308	8.8216	9.35806	9.47198	9.4493
Htra1	56213	10.5094	10.2729	10.1244	10.155	10.068	10.9655	11.3309	11.0364
Scamp4	56214	10.4166	10.4387	10.5501	10.5165	10.7601	11.1024	11.0538	11.1795
Acin1	56215	11.9162	11.6637	11.5925	11.5731	11.5416	11.3533	11.2993	10.7057
Extl1	56219	9.99004	10.1396	10.1074	9.93458	9.76996	9.63707	9.45257	9.29716
Gkap1	56278	10.7335	10.7046	10.5221	10.6347	10.6355	9.92931	10.0013	10.271
Arl6	56297	9.69282	9.68939	9.59257	9.76139	9.75606	10.2712	10.2763	10.4581
Atl2	56298	11.4015	11.6148	11.6697	11.1815	11.3871	10.6667	10.5366	10.5159
Nupr1	56312	11.9643	11.9422	11.618	12.0819	11.6866	13.8961	14.0441	13.9828
Net1	56349	9.50639	9.28394	9.48591	9.36423	9.30143	10.0288	10.2461	10.0364
Gltp	56356	10.1205	10.4942	10.7355	10.4888	10.7526	11.5221	11.9568	11.7674
Ivd	56357	13.4684	13.4816	12.8344	12.921	13.1755	12.6286	12.4613	12.395
Pdlim5	56376	12.7914	13.0407	12.6484	12.1836	12.8491	12.4587	12.0051	11.6728
Arpc3	56378	11.9146	11.8549	12.2263	12.32	11.7891	12.5544	12.5285	12.5025
Morf4l2	56397	14.1364	14.0535	14.2471	14.2063	14.1484	14.567	14.8687	14.8184
Lepre1	56401	8.96613	9.0965	9.05184	9.02145	9.10492	9.58287	9.7436	9.56412
Pfkp	56421	9.89602	9.90168	9.93667	9.88676	10.1009	11.2828	11.2961	11.2811
Clip1	56430	13.5287	13.7446	13.3092	13.3389	13.0723	12.7732	12.653	12.4171
Dstn	56431	10.4737	10.1693	9.91044	10.1303	10.1742	10.7477	10.8104	10.9671
Vps29	56433	12.3623	12.4265	12.5062	12.8179	12.7112	13.0357	13.0523	13.3218
Rrad	56437	10.0384	9.85101	12.0026	11.9777	11.9347	11.8605	11.3438	11.3433
Ybx3	56449	10.7722	10.6816	10.6675	10.776	10.4166	10.1798	9.8433	10.03
Suclg1	56451	13.0912	13.3122	13.0081	12.614	13.1959	12.618	12.4322	12.4162
Aldh18a1	56454	9.53264	9.54869	9.7194	9.69242	9.53399	10.4305	10.7492	10.5382
Dynll1	56455	12.0298	12.1844	12.6751	12.8382	13.0393	13.5097	13.7375	13.8796
Sae1	56459	12.975	12.8155	12.9879	13.0962	12.9313	13.5279	13.4037	13.6153
Tspan6	56496	10.21	10.1766	10.3331	10.0215	10.0478	11.0837	11.2565	11.2858
Srpk3	56504	11.6099	11.7425	11.67	11.6515	11.7532	10.9505	10.5905	10.9247
Sec11a	56529	11.2213	11.1773	11.4005	11.3647	11.2542	11.669	11.8494	11.9154
Hspb3	56534	11.1305	11.0478	11.0281	11.2621	11.4045	10.3365	9.94568	10.3055
Ankrd2	56642	12.2921	12.4599	13.3385	13.0385	12.8962	12.8617	12.1209	12.3099
Mlycd	56690	11.1815	11.2296	10.8593	10.908	10.8499	10.2575	9.93179	10.3273
Crtap	56693	10.33	10.3505	10.2733	10.3919	10.3508	11.0002	11.2074	10.9413
Glmp	56700	10.628	10.5257	10.8444	10.8121	10.8673	11.1612	11.3065	11.3686
Litaf	56722	12.2016	12.0934	12.3455	12.7148	12.9318	13.7228	13.8999	13.7518
Lat2	56743	9.54659	9.47003	10.0212	10.2593	10.3958	10.7031	10.5356	11.0257
Mllt11	56772	12.1828	12.1444	12.8786	12.6797	12.5372	12.0316	11.9974	11.7841
Scamp5	56807	9.47794	9.52925	9.6919	9.83175	9.84485	10.5114	10.4314	10.4327
Vav3	57257	9.71442	9.79031	9.5978	9.66575	9.77334	10.4174	10.494	10.4379
Cxcl14	57266	9.86676	10.0669	9.99304	9.78877	10.0079	10.6017	10.4493	10.617
Slc25a20	57279	9.77073	10.4956	9.82955	9.33942	9.97895	9.41273	9.18298	9.55027
Jph1	57339	9.82282	9.89023	9.71162	9.61794	10.0924	9.41076	9.07311	9.25215
As3mt	57344	10.834	10.9335	10.8775	10.491	10.4762	10.2049	10.0084	9.94355
Srd5a3	57357	10.1025	10.0057	10.0941	10.2114	10.0882	10.4619	10.6683	10.8303
Plin4	57435	13.9777	14.0402	13.3894	13.5019	13.2585	13.4068	13.27	13.2021
Fbxo3	57443	11.9087	12.0529	11.9431	11.5295	11.8136	11.3176	11.2111	11.2219
Rangrf	57785	12.9394	12.9295	13.1002	12.98	13.185	12.5849	12.3266	12.4281
Ptplad1	57874	11.9924	11.955	11.9164	12.2051	12.0724	13.0623	13.3564	13.2341
Angptl4	57875	10.345	10.1271	10.5401	10.2477	10.6115	10.8847	10.7989	11.0042
Ccdc126	57895	10.0013	9.97724	9.80433	9.69794	9.83197	10.5489	10.5711	10.5362
Rsad2	58185	10.1082	9.91515	11.0462	10.9475	11.3686	10.4544	10.5856	10.4642
Ppp1r1a	58200	13.6845	13.8165	13.4003	13.849	13.6233	12.9894	12.798	13.2344
Cacna1h	58226	9.31978	9.31234	9.1506	9.14517	9.22998	11.3828	11.5732	10.8498
0610007P14Rik	58520	9.23583	9.2326	9.44963	9.40676	9.31194	9.76092	9.93775	9.84553
Trim54	58522	12.6863	12.7533	12.594	12.7292	12.6332	12.0224	11.7553	11.8444
Crbn	58799	10.5244	10.429	10.2647	10.1966	9.99354	9.69509	9.67453	9.81795
Mlxipl	58805	12.2254	12.2004	11.8175	11.5164	11.5503	11.2942	11.3705	11.2112
Akr1a1	58810	13.7408	13.7028	13.969	13.9449	14.0006	14.497	14.5435	14.7631
Myot	58916	13.4714	13.5678	13.4374	13.1001	13.3054	12.6521	12.2486	12.3045
Pvrl3	58998	9.72679	9.76874	9.76049	9.90829	9.72795	10.8346	11.0753	11.0772
Myoz2	59006	13.4577	13.5604	13.5584	13.6367	13.3517	13.148	12.6549	12.88
Sh3rf1	59009	9.65377	9.67987	9.62743	9.81473	9.82345	10.2311	10.5101	10.2962
Myoz1	59011	13.2453	13.3344	13.1432	12.9727	12.9627	12.4873	12.0793	12.577
Tpm3	59069	10.2952	10.0739	9.81468	9.89072	10.0395	9.5125	9.32835	9.32604
Midn	59090	12.806	12.8434	12.7944	12.5946	12.4153	13.4918	13.3113	12.8138
Emcn	59308	12.2801	11.693	11.5723	11.4265	11.4385	11.554	11.3973	11.1901
Sap30	60406	11.1844	10.8205	11.7047	11.6579	11.6834	11.627	11.7328	11.82
Iigp1	60440	8.88044	8.81692	9.46706	10.0018	9.92094	8.95643	9.08125	9.07686
Acss2	60525	13.6046	13.6286	13.1284	12.8947	13.0447	12.7038	12.9402	12.9492
Cd274	60533	10.1281	10.1295	12.1141	12.4417	12.8626	10.3122	10.7288	10.4957
Gucy1a3	60596	11.3262	11.3517	10.6283	10.8477	10.7902	10.5768	10.6548	10.6355
Gm6548	625054	13.4111	13.1937	13.7274	14.0068	13.8124	13.8854	14.0434	14.3908
Gbp10	626578	8.9155	8.96738	9.83389	10.2026	10.4753	8.94669	9.34406	9.16638
H2-K2	630499	9.13418	9.1254	10.0349	10.2655	10.2963	9.87049	10.1833	10.3185
Fn3k	63828	10.8503	10.9131	10.7214	10.7404	10.6172	10.033	9.96241	9.98782
Dusp10	63953	10.1033	9.87087	10.124	9.97535	10.0984	9.45238	9.31976	9.33539
Gmfg	63986	9.58058	9.56162	9.87157	10.1174	10.0221	10.1205	10.2335	10.6735
Popdc2	64082	10.9645	11.0854	11.453	11.4667	11.3803	10.929	10.7185	10.8104
Ctsz	64138	9.48002	9.23203	9.79104	9.98814	9.5813	10.0565	10.0046	10.2226
Ralb	64143	10.2671	10.3743	10.272	10.4099	10.4052	10.8961	10.9103	11.1435
Sirt3	64384	11.543	11.788	11.2046	11.5727	11.4536	11.1468	10.9642	11.0565
Svep1	64817	9.74342	9.82232	9.86996	9.67084	9.90638	10.5614	10.5115	10.4262
Acot10	64833	10.5652	10.5688	11.0958	11.3843	11.1332	10.7976	10.7386	10.8461
Ndfip1	65113	12.3086	12.519	12.583	12.3093	12.51	13.073	13.1466	13.0803
Slc15a3	65221	8.87297	8.87227	9.29729	9.46203	9.49528	9.57743	9.68553	9.73241
Asb2	65256	14.7371	14.6287	14.1871	14.026	13.9955	14.1136	14.094	13.6776
Angptl7	654812	10.9278	10.6061	10.3014	10.6438	10.1678	10.0746	10.4108	9.98891
Slc9a3r2	65962	11.8789	12.1351	11.5755	11.4309	11.2096	11.4995	11.573	11.2056
Tmem176b	65963	10.019	9.76482	10.7874	11.462	10.9146	10.945	11.0153	11.1801
Lima1	65970	10.0839	10.1152	9.93722	10.1031	10.1236	10.6587	10.7013	10.6617
Ifi30	65972	9.3579	9.37838	9.87157	9.99741	9.93414	10.323	10.6134	10.5486
Asph	65973	12.9841	13.0226	13.308	12.9099	12.6372	12.2837	12.0877	12.0579
Sdhc	66052	10.79	10.9424	10.597	10.5819	10.3151	10.3869	10.2069	10.1862
Tmem176a	66058	9.79265	9.74085	10.1967	10.4088	10.479	10.4307	10.7647	10.6649
Rmnd1	66084	12.8923	12.8234	12.8151	12.8851	12.5452	12.242	12.1706	12.0431
Ghitm	66092	11.0577	10.9112	10.6625	10.781	10.8203	10.4154	10.2487	10.4574
Chchd6	66098	9.10035	9.27394	9.21073	9.38971	9.19213	9.62203	9.90494	9.88583
Cxcl16	66102	9.68997	9.6553	10.455	10.6196	10.5175	10.6112	10.8733	11.0099
Smpx	66106	11.2876	11.1888	10.9892	11.0608	10.932	10.5467	10.4364	10.5796
Tmed3	66111	10.2161	9.9822	10.2378	10.3254	10.229	10.7358	10.8476	10.8629
Fkbp11	66120	9.54675	9.4765	9.60582	9.70464	9.59463	10.4276	10.4908	10.4744
Ifitm3	66141	13.9961	14.0177	14.8336	15.1174	15.1523	14.8553	15.3352	15.5452
Cox7b	66142	12.3103	12.1501	11.7504	12.1675	11.7421	11.5351	11.6302	11.7083
Mustn1	66175	12.3359	12.3448	14.769	14.875	14.9257	13.4116	13.2694	13.2097
Acer3	66190	9.94364	10.0646	10.4563	10.587	10.5466	11.0765	11.1268	11.3541
Zdhhc12	66220	10.0954	10.0588	10.4879	10.8999	10.7065	10.6381	10.5794	10.5566
Serpinb1a	66222	9.60017	9.58294	10.0848	9.99171	10.0335	10.6336	10.3147	10.1598
Msmo1	66234	9.6645	9.47908	9.7057	9.70344	9.98422	11.1955	11.4424	11.5431
Tmem9	66241	9.91232	9.90168	9.96444	9.96086	10.2441	10.6007	10.7129	10.9936
Arfgap3	66251	9.2524	9.16182	9.5246	9.42382	9.27515	9.92943	9.9933	9.6939
Ssr2	66256	11.0598	11.0251	11.4851	11.3323	11.2124	11.9972	12.1261	12.1452
Camk2n1	66259	11.5644	11.2479	10.6269	10.4696	10.5971	10.3381	10.6094	10.3964
Fam134b	66270	13.6255	13.2667	12.9746	13.5826	13.4164	12.6586	12.4069	12.8757
Smim8	66291	13.0444	12.9629	12.907	12.8722	13.0338	12.4422	12.3134	12.4841
Atp5sl	66349	11.5082	11.5629	11.3801	11.2218	11.2641	10.9436	10.7153	10.7302
Pla2g12a	66350	14.5555	14.7227	14.4832	14.3535	14.0142	14.0404	13.898	13.8359
Riiad1	66353	10.6667	10.6957	10.2417	10.3901	10.5012	10.027	9.82528	10.0836
Gmpr	66355	12.7681	12.9852	12.7237	12.507	12.4487	12.1416	11.8495	11.7219
Ostc	66357	12.4256	12.3738	12.5005	12.5699	12.7436	13.2308	13.3387	13.5692
Ergic3	66366	11.59	11.8105	12.1483	12.0714	12.2092	12.5307	12.6746	12.5747
Nudt8	66387	11.4169	11.6204	11.6369	11.4425	11.5192	11.0147	10.779	10.8868
Cutc	66388	11.558	11.5338	11.4539	11.3434	11.4379	10.9996	10.6978	10.8294
Ahnak	66395	11.1209	10.9682	11.9846	12.3316	11.974	11.6255	11.7329	12.0459
Alkbh7	66400	12.554	12.347	12.3058	12.4077	12.0685	12.0187	11.8095	11.7476
Tbcb	66411	11.8359	11.8501	12.3764	12.4629	12.2749	12.4414	12.6093	12.6365
Oxld1	66431	12.0997	12.0199	11.9097	11.7733	11.9763	11.5825	11.2434	11.3957
Mgst3	66447	13.0328	13.0923	12.9617	13.0271	12.7934	12.3793	12.2189	12.5347
Anp32e	66471	11.2528	11.2638	10.9418	10.9834	11.0299	10.8012	10.4815	10.5671
Cmss1	66497	10.5392	10.4765	10.213	10.3836	10.382	9.54461	9.61654	9.80301
Cul7	66515	10.2355	10.2224	10.5016	10.5093	10.3414	10.8074	10.9227	10.7502
Hmcn2	665700	10.6785	10.5355	10.307	10.1983	10.3707	9.94344	9.96969	10.0191
Mis18a	66578	10.0963	9.97322	10.2331	10.411	10.2766	10.6944	10.6714	11.0013
Fastk	66587	12.0947	12.1479	12.1157	11.9423	11.9041	11.7787	11.3563	11.3867
Tmem41a	66664	10.0302	10.1016	10.3306	10.1872	10.2885	10.7345	10.8605	10.8686
Tceal8	66684	11.1484	11.1596	11.4345	11.3733	11.3974	11.6884	11.9434	12.0203
Atg10	66795	12.8905	12.9279	12.726	12.6547	12.8224	12.2555	12.0232	12.2535
0610009O20Rik	66839	11.7424	11.8938	11.56	11.3398	11.567	11.3687	11.259	10.9575
Etfdh	66841	13.1294	12.9919	12.7851	12.6053	12.4616	12.3482	12.2217	12.0379
Dnajc10	66861	12.1981	11.9142	11.8352	11.913	11.861	12.5854	12.6042	12.5126
Serbp1	66870	10.7486	10.5654	10.291	10.2799	10.2828	10.1381	9.95051	9.98999
Riok3	66878	12.0092	11.752	12.2669	12.3523	12.1796	11.5775	11.4126	11.8854
Pccb	66904	11.6938	11.4585	11.3934	11.1906	11.1384	10.9947	10.8433	10.9407
Bzw2	66912	10.6754	10.4769	10.3562	10.4663	10.0559	9.98528	9.95521	9.96905
Shisa5	66940	10.5322	10.9201	11.0262	11.32	11.402	11.5362	11.6854	12.0398
Dusp26	66959	11.5309	11.7604	11.3142	11.6666	11.2649	10.7421	10.1739	10.6218
Plin5	66968	12.4174	12.5746	12.0943	12.0547	11.7637	11.5409	11.1927	11.1217
Cdk5rap1	66971	10.1541	10.1492	10.0548	10.0417	9.83981	9.57773	9.58158	9.50023
Rassf7	66985	8.83372	8.90753	9.46218	9.84889	9.63951	9.00952	8.97172	9.05401
Smarcd3	66993	10.6434	10.7053	10.8293	10.7931	10.6462	10.1682	9.96502	10.0412
Oma1	67013	12.583	12.47	12.3849	12.3869	12.4641	11.9751	11.7512	11.8682
Mkrn2	67027	11.5504	11.6989	11.3932	11.7654	11.3888	11.1551	10.8858	11.014
Oxct1	67041	15.4064	15.2643	14.9692	14.4193	14.9235	14.7865	14.8369	14.4545
Pi4k2b	67073	9.42029	9.35683	9.47279	9.44253	9.45941	9.98844	10.2496	9.92894
Ube2g1	67128	10.973	11.1277	11.0624	10.6825	10.8504	10.4558	10.1945	10.2749
Ndufa6	67130	15.2628	15.3273	15.0644	15.1851	15.2032	14.7227	14.6135	14.7775
Mrpl55	67212	11.7598	11.4313	11.6409	11.7139	11.3053	11.0687	10.7656	11.0334
Myl12a	67268	11.2375	11.3329	11.748	11.6645	11.3756	11.0028	10.6676	10.851
Gpx7	67305	9.58123	9.64703	9.94865	9.88996	9.93337	10.6973	10.8556	10.9612
Zc2hc1a	67306	11.5615	11.2982	11.711	11.7505	11.4162	12.3248	12.3678	12.32
1700037H04Rik	67326	10.7642	10.6126	10.1275	10.4049	10.5598	10.9987	11.4163	11.3667
Fam132a	67389	10.3097	10.3064	10.2614	10.416	10.2626	10.8738	11.041	11.0683
Erp29	67397	12.964	12.8733	13.228	13.545	13.3594	14.1435	14.37	14.3329
Pdlim7	67399	11.0893	11.2359	10.7355	11.0265	10.9978	11.6881	11.9067	11.8059
Mfn1	67414	14.0388	14.0155	13.7031	13.8316	13.6696	13.5798	13.155	13.2178
Armcx2	67416	10.7193	10.6286	10.6027	10.7054	10.99	12.4396	12.5678	12.5914
3632451O06Rik	67419	9.36575	9.27266	9.35114	9.59936	9.22998	9.97062	9.89132	9.973
Adck3	67426	10.5475	10.4677	10.1996	9.97333	10.0766	9.89573	9.57806	9.4676
Ssr3	67437	13.6077	13.62	13.6027	13.7189	13.8612	14.2038	14.4018	14.3197
Retsat	67442	11.4403	11.3617	11.4843	11.0424	11.3273	10.7857	10.6924	10.5115
Ikbip	67454	10.5722	10.5233	10.5207	10.4703	10.7301	12.1172	12.4521	12.4643
Ergic1	67458	10.9363	10.7984	10.9539	10.7383	10.6503	11.6685	11.5616	10.9875
Decr1	67460	12.1852	12.2816	11.9293	11.7756	11.4295	11.6101	11.4919	10.909
Mmd	67468	10.9809	11.419	10.353	10.9166	10.6882	11.1915	11.9709	11.8479
Slc47a1	67473	12.2783	12.3607	12.0037	12.0502	11.8346	11.7658	11.3321	11.388
Eepd1	67484	10.6345	11.056	10.5213	10.3412	10.7311	9.94032	9.66675	9.90053
Nudt7	67528	13.4853	13.6922	13.4748	13.4972	13.4272	12.7988	12.8975	12.9105
Slc25a26	67582	11.5781	11.6133	11.4615	11.397	11.1757	11.0491	10.7596	10.7132
Mxra7	67622	9.33221	9.34865	9.42134	9.41439	9.2809	9.90326	9.99736	10.1555
Lyrm5	67636	12.8275	12.7735	12.7445	12.5745	12.6021	12.2491	12.2348	12.0592
Sdhb	67680	13.308	13.4296	13.2041	13.1103	13.0588	12.7214	12.583	12.8027
Aldh3b1	67689	9.76073	9.68015	10.8464	11.2586	11.1184	10.4058	10.4137	10.5481
Ost4	67695	12.9245	12.9901	13.2991	13.2857	13.2345	13.4036	13.5452	13.7307
Fbxo32	67731	13.7013	12.9049	12.4239	12.5651	12.6814	13.0276	11.6329	11.9928
Samsn1	67742	9.22728	9.25892	9.3708	9.53522	9.67546	9.85734	10.0209	10.1503
Arpc5	67771	13.1254	12.999	13.3446	13.2774	13.4461	14.2047	14.3937	14.5828
Dgat2	67800	14.0507	13.9827	13.8288	13.5893	13.2508	13.2655	13.0499	13.2592
Snx2	67804	12.866	12.8022	12.9992	13.1403	13.1141	13.6841	13.6573	13.679
Atp1b4	67821	10.4741	10.8556	10.4949	10.2525	10.8324	9.70206	9.48353	9.55819
Idh3a	67834	14.3398	14.5637	14.1577	13.9195	13.8555	13.7444	13.5817	13.2482
Rab32	67844	9.82447	9.8696	10.1718	10.4197	10.3793	10.7966	10.9093	11.3233
Tmem39a	67846	10.769	10.7322	10.9355	10.7996	10.8402	11.5187	11.8437	11.5082
1700021F05Rik	67851	14.0448	13.9288	14.0703	13.9234	13.8792	13.5828	13.2632	13.3392
Slc25a11	67863	11.5769	11.5739	11.3837	11.5372	11.2015	10.9831	10.7521	10.8345
Rgs10	67865	9.54378	9.41213	9.47351	9.94829	9.78108	10.2837	10.1722	10.5755
Mrrf	67871	10.0809	10.1682	10.0759	10.0148	9.9015	9.575	9.50178	9.4805
Tmem33	67878	11.292	11.3125	11.4348	11.2921	11.4773	11.7941	12.1166	12.116
Mtfp1	67900	9.95364	10.0684	10.131	9.77178	9.84518	9.54307	9.37945	9.32207
Ppm1m	67905	10.3001	10.3547	10.1363	10.2572	10.1661	10.5714	10.8547	11.0657
Coq9	67914	14.2976	14.436	14.1928	13.9169	14.1231	13.7572	13.557	13.48
Tubb6	67951	9.94046	9.79469	11.356	11.9058	11.7662	11.0828	11.1046	11.5784
Npc2	67963	9.50605	9.59064	9.70848	10.1708	9.85845	10.173	10.2206	10.1517
Tppp3	67971	10.2419	10.7105	10.447	10.0229	10.3694	10.8883	11.1007	11.2974
Nacc2	67991	11.7162	11.6675	11.3294	11.2915	11.4212	12.1868	12.3737	11.8787
Trap1	68015	11.8922	11.9001	11.5729	11.8259	11.6307	11.2202	11.2025	11.2412
Murc	68016	11.9079	11.9898	12.2319	12.4736	12.4261	10.88	10.785	10.9853
Hist1h2bc	68024	11.6644	11.5606	11.7322	11.7653	11.5828	12.1007	12.3131	12.4534
2810417H13Rik	68026	8.90213	8.84679	9.06914	9.12635	9.04381	9.5075	9.39825	9.57056
Mid1ip1	68041	10.3323	10.3851	10.4901	10.455	10.6535	11.4495	10.9803	11.0271
Ebpl	68177	11.1006	10.8173	11.0291	11.2368	11.1055	11.6359	11.7804	11.9837
Ndufb4	68194	11.5156	11.4827	11.117	11.2788	11.3042	10.8867	10.7385	11.0015
Ndufb2	68198	10.6165	10.5697	10.329	10.5101	10.4323	10.008	9.91199	10.0691
Fam195a	68241	11.1168	11.1476	10.8792	11.008	10.8159	10.4616	10.1462	10.2246
Agpat4	68262	9.39143	9.5107	9.60622	9.61013	9.44541	10.1477	10.1341	10.2647
Pdhb	68263	12.362	12.3814	12.383	12.0184	12.2628	11.6592	11.8354	11.7682
Crip2	68337	12.6343	12.4001	12.4522	12.8481	12.6455	13.3451	13.4308	13.5465
Sirt5	68346	10.5474	10.5454	10.6134	10.5478	10.2993	9.95869	9.82925	9.81369
Ankrd13a	68420	9.88483	9.83376	10.1363	9.96711	10.2862	10.5971	10.462	10.5618
Slc39a13	68427	10.6911	10.8161	11.1451	11.0218	11.0504	11.5868	11.8166	11.5024
Dusp23	68440	10.7725	11.0053	10.7348	10.546	10.6768	10.2479	10.0889	10.0044
Zfp579	68490	10.7121	10.8729	10.6016	10.5755	10.5022	10.1371	10.1472	10.0304
Zfyve21	68520	12.726	12.6075	12.249	12.4653	12.228	12.9741	13.0402	13.0658
2310036O22Rik	68544	10.4278	10.4386	11.1243	11.0217	11.0292	10.8351	11.4542	11.5419
Tefm	68550	11.8307	11.892	12.023	11.7283	11.5299	11.3686	11.097	11.1962
Fahd1	68636	12.5449	12.3717	12.3731	12.4146	12.2643	11.7893	11.7785	11.7696
Fam198b	68659	10.6291	10.6923	10.3698	10.1184	10.1295	11.1437	11.1923	11.1194
Smtnl1	68678	13.1908	13.533	13.2197	12.9459	12.9977	12.5397	12.4074	12.4132
Fitm1	68680	11.2124	11.2524	11.5129	11.0722	11.1584	10.7101	10.5693	10.5191
Acss1	68738	13.9926	13.9037	13.1183	13.3723	13.3143	13.2122	12.8016	12.7681
Anln	68743	9.12109	9.19213	9.74661	9.77752	9.8086	10.5582	10.6161	10.4704
Phtf2	68770	10.1989	10.138	9.89174	9.88752	9.81455	9.61863	9.43039	9.49011
Ms4a6d	68774	9.39783	9.44751	10.4642	10.6355	10.8841	11.3984	11.5433	11.8939
Srpx2	68792	10.38	10.3688	10.453	10.5843	10.5775	11.1429	10.9847	11.0483
Elovl5	68801	12.4456	12.4118	11.9198	12.0499	12.4163	12.6639	13.0877	13.099
Nexn	68810	9.84495	9.95126	9.70747	9.74326	9.62557	9.30318	9.35543	9.26078
Smim1	68859	10.2407	10.325	10.2028	10.4913	10.3459	10.6896	10.9979	11.1643
Rasl11b	68939	10.0948	10.2674	10.2311	10.2962	10.0365	10.7949	11.2104	10.7748
Chst8	68947	9.10656	9.0058	8.94108	8.97314	8.98904	11.2072	11.2426	11.1041
Fam216a	68948	9.90204	9.88171	10.1362	10.045	9.7637	10.6681	10.7634	10.6105
Isca1	69046	13.9385	14.0386	13.5705	13.4423	13.7068	13.4752	13.2528	13.2609
Slc30a5	69048	10.8396	10.942	10.8614	10.9916	11.0404	11.4945	11.6872	11.6233
Tmem97	69071	9.43299	9.47165	9.59042	9.73789	9.70712	10.5695	10.5419	10.733
Dym	69190	13.7459	13.7234	13.4433	13.5754	13.3755	13.2622	13.0756	13.096
Ddah1	69219	12.3539	12.4895	12.1797	11.9751	12.2069	13.2542	13.3108	12.9424
Hspb2	69253	10.8575	10.7112	11.4153	11.3446	11.1207	10.4351	10.2503	10.2934
Dennd6b	69440	10.394	10.2702	10.4393	10.3877	10.2862	9.85799	9.68802	9.70511
Ndufaf5	69487	11.5897	11.5043	11.4386	11.0772	11.2263	11.013	10.9078	10.8635
Trnp1	69539	9.4271	9.39288	9.10477	9.29925	9.27408	10.2621	10.4552	10.2933
2310022B05Rik	69551	10.6669	10.5305	10.6529	10.913	10.5941	11.5332	11.5523	11.1497
Vkorc1l1	69568	10.6378	10.7805	10.9414	11.0161	11.1778	11.293	11.3168	11.4403
Gpx8	69590	10.9763	10.988	11.0197	11.1306	11.2231	11.6428	12.0206	12.0029
Dab2ip	69601	11.5596	11.5154	11.0124	10.9429	10.9316	11.9662	11.8222	11.3731
Ndufaf1	69702	11.7284	11.8394	11.5837	11.6808	11.5723	11.3133	10.9457	11
Slc39a11	69806	9.31246	9.38727	9.58328	9.7637	9.3962	10.141	10.202	10.1579
Clec4b1	69810	8.95443	8.99889	9.20538	9.54871	9.42634	9.64074	9.62411	9.88892
1810064F22Rik	69862	14.61	14.625	14.3783	14.6826	14.5727	15.217	15.2975	15.6035
Cep85	70012	10.0034	10.2495	10.0674	9.86058	9.72846	9.63325	9.49355	9.32051
Mcm10	70024	8.87761	8.85354	9.06828	9.33963	9.17821	9.5352	9.59951	9.66373
Cmtm8	70031	9.9525	9.98808	9.72266	9.6647	9.60015	9.36478	9.35925	9.23946
Metrn	70083	10.698	11.2229	10.8204	10.4857	10.9453	10.2963	10.1369	10.5586
Mllt3	70122	10.4384	10.5627	10.5552	10.7465	10.7103	10.0402	9.74251	9.89837
Tmem143	70209	10.9682	11.0733	10.735	10.5397	10.6344	10.4466	10.4002	10.2789
Mospd1	70380	13.0189	13.0081	12.6984	12.9608	12.5907	12.3936	12.3286	12.1767
Asb12	70392	11.0646	11.2933	11.4774	11.0648	11.1535	10.6825	10.2588	10.4138
Cd248	70445	11.0703	11.2748	10.8624	11.1265	11.1628	12.27	12.537	11.9966
Atp6ap2	70495	12.6104	12.4388	12.6106	12.743	12.8097	13.2778	13.3309	13.3141
Ddo	70503	11.6003	11.6625	11.4392	11.2564	11.1524	11.0841	10.9145	10.5815
Ipo5	70572	12.5944	12.6331	12.4171	12.3338	12.2585	11.8827	11.9787	11.8277
Pak4	70584	9.43815	9.39441	9.53944	9.54663	9.54176	10.2482	10.2416	10.0167
Medag	70717	11.1509	10.8673	10.7323	10.6312	10.9478	11.289	11.4122	11.5025
Hmha1	70719	9.36052	9.38078	9.80218	9.67591	9.74702	9.98503	10.0022	9.98064
Rasl12	70784	11.1366	11.0963	10.6682	10.7335	10.7361	11.3534	11.5537	11.2359
Klhl30	70788	11.3343	11.6383	11.8034	11.269	11.7588	11.1805	10.8327	10.7748
Trak2	70827	11.8725	11.9063	11.7289	11.2301	11.4812	11.2616	11.0972	10.8913
Scara5	71145	12.4087	12.2932	11.8277	11.6805	12.0415	12.4286	12.7153	12.6466
Foxn3	71375	11.8084	11.4739	11.541	11.2442	10.8979	11.0051	11.2548	10.8052
Flrt3	71436	9.16642	9.15107	9.03547	9.00343	9.02008	10.0735	10.2775	10.2445
Tmem25	71687	12.1777	12.6144	11.9377	11.8348	11.932	11.5813	11.5316	11.43
Slc41a3	71699	11.2954	11.5349	11.1439	10.7888	10.8552	10.7711	10.677	10.6679
Dram1	71712	10.3648	10.382	10.2595	10.6513	10.663	11.0749	11.3919	11.4994
Osbpl3	71720	9.30975	9.21135	9.78539	9.81569	9.8028	10.521	10.8435	10.5243
Dhdh	71755	10.5502	10.4967	10.1957	10.3497	10.1351	9.82145	9.9563	9.57121
Pitpnc1	71795	9.77869	9.76158	9.44136	9.36932	9.63318	9.18033	9.04726	9.14
Nup93	71805	10.1295	10.1464	10.3729	10.5064	10.4324	10.7806	10.8617	10.7861
Tmem50a	71817	11.3748	11.4598	11.7801	11.9243	11.3505	12.1631	12.2315	12.1584
Kif23	71819	8.8094	8.95608	9.34429	9.30807	9.56621	9.61966	9.71697	9.7302
Coq2	71883	11.2469	11.0842	10.6387	10.8956	10.7073	10.5529	10.287	10.4332
2310002L09Rik	71886	13.8612	14.0387	13.8341	13.5089	13.5877	13.052	12.9268	12.9798
Bdh1	71911	11.4569	11.3558	11.0865	10.9495	10.7911	10.8667	10.6187	10.4328
Car13	71934	9.04928	9.14341	9.41045	9.59238	9.57684	9.76161	9.82025	9.87827
Endod1	71946	10.8223	10.664	10.4828	10.7358	10.8399	12.2586	12.123	12.2006
Cers5	71949	10.6438	10.6782	10.7236	10.6773	10.8102	11.5492	11.7212	11.6077
Gatsl3	71962	9.59953	9.64689	9.4162	9.45843	9.33719	10.4628	10.4408	10.4201
Cdca4	71963	10.4677	10.5153	10.6886	10.8712	10.494	11.1084	11.2189	11.2216
Snx10	71982	9.91128	9.72596	10.0849	10.559	10.5012	10.6858	10.8991	10.9755
Fndc3b	72007	10.651	10.4763	10.4661	10.4023	10.4677	11.2675	11.5002	11.3878
Cdhr5	72040	8.84007	8.83775	8.89361	8.87686	8.87249	9.67157	9.8031	9.65473
Cotl1	72042	10.834	10.8707	11.5927	11.9936	12.1681	13.4834	13.731	13.6426
1810055G02Rik	72056	10.3531	10.4167	10.5719	10.5845	10.5912	11.4077	11.3457	11.4538
Ogfr	72075	11.1769	11.1445	11.5497	11.8962	11.8256	11.5477	11.5209	11.4853
Pgm2	72157	12.0546	12.0012	11.6878	11.7146	11.638	11.2892	11.0959	11.5615
Skiv2l2	72198	11.4694	11.4528	11.0379	11.1366	11.2844	10.7721	10.8057	10.8352
Tram1	72265	11.7494	11.482	11.3498	11.4731	11.6043	12.0502	12.2402	12.3771
Ccpg1	72278	13.6773	13.8276	13.1835	13.2712	13.3881	13.3257	13.1109	13.016
Nkg7	72310	8.914	8.87821	9.26906	9.37986	9.4782	9.33471	9.49044	9.81925
Lrpprc	72416	11.0327	11.1983	11.0823	10.5958	10.7755	10.4982	10.4976	10.2019
Htatsf1	72459	13.6272	13.3696	12.9769	13.2219	13.2039	12.9841	12.7214	12.7323
Prcp	72461	10.9787	10.9354	11.2437	11.4264	11.2865	11.7124	11.7577	11.8272
Uaca	72565	14.4836	14.4742	14.1774	14.139	14.0537	14.0064	13.8098	13.6479
Pdia5	72599	9.48053	9.2973	9.40971	9.46781	9.42673	10.7445	10.833	10.5791
Usp13	72607	11.245	11.2973	11.4023	11.0364	10.9595	10.496	10.337	10.367
Hspa12b	72630	10.2204	10.4666	9.96542	9.94711	9.89202	9.74085	9.72495	9.67232
2700094K13Rik	72657	12.6282	12.5741	12.8837	13.0104	12.9385	13.3585	13.3937	13.6113
Ttc19	72795	11.8132	11.7502	11.4447	11.6788	11.3968	11.1641	10.8836	10.962
Phykpl	72947	11.2101	11.064	10.8534	10.8248	11.0011	10.4398	10.243	10.2776
Slc25a42	73095	10.6508	10.6497	10.1701	9.93946	10.0718	9.94779	9.7487	9.50574
Clec4a3	73149	9.20837	9.16862	9.75068	9.9122	9.80893	10.0274	10.2207	10.4695
Bmper	73230	9.42978	9.52377	9.56715	9.56602	9.54799	10.6488	10.7332	10.5651
Ddit4l	73284	13.9949	14.0378	13.3705	13.1222	13.63	13.0763	13.2528	12.8346
Tubb2b	73710	11.0625	10.9121	12.432	12.642	12.3758	13.2166	13.2644	13.0226
Sh3bgrl3	73723	11.4038	11.3507	11.7542	12.2122	12.245	12.7292	13.065	13.2284
Whrn	73750	9.09099	9.01842	9.00129	8.9574	8.97969	9.56162	9.79399	9.50937
Kif2c	73804	8.64715	8.79434	9.14446	9.04388	9.11357	9.41256	9.39392	9.40643
Rin2	74030	11.1854	11.108	10.8417	11.0521	10.9948	11.4207	11.5741	11.6929
Arpp21	74100	10.4848	10.785	11.0277	10.8826	11.1068	10.5559	10.1468	10.0662
Pi16	74116	13.236	13.0831	12.5498	12.6119	12.7791	12.2725	12.2602	12.6464
Tmem43	74122	10.9417	10.9273	11.0065	10.9592	11.1772	11.4767	11.5936	11.6501
Syvn1	74126	11.772	11.551	11.2723	11.662	11.4136	12.2507	12.2667	11.8401
Sash3	74131	8.95198	8.917	9.21832	9.408	9.3525	9.64908	9.57897	9.69552
Nuak2	74137	9.47465	9.63183	9.79776	9.85389	9.9451	10.2101	10.3799	10.2921
Robo4	74144	12.0798	11.8359	11.3371	11.4224	11.375	11.4189	11.2467	11.1443
F13a1	74145	11.1033	11.2501	11.2842	11.4876	12.2828	12.0733	11.8851	12.4506
Uba7	74153	11.0061	11.0591	11.8183	12.2039	12.218	11.0803	11.4189	11.4578
Errfi1	74155	11.9126	11.7333	12.1449	12.0564	11.7942	13.2496	13.5989	13.1013
Tmem38a	74166	13.7097	13.7049	13.8005	13.4451	13.4191	13.0166	12.8965	12.8416
Gpcpd1	74182	12.1718	12.1235	11.5711	11.4159	11.6344	11.1254	10.5865	11.1326
Perm1	74183	14.6449	14.7042	14.2889	14.067	14.0695	13.9201	13.9772	13.53
Fblim1	74202	9.45967	9.37375	9.86514	9.62083	9.77131	10.4576	10.3845	10.0271
Acsl3	74205	10.1197	9.93822	10.459	10.2258	10.2861	10.7657	11.0569	10.7377
Lrrc2	74249	11.647	11.6357	11.1728	11.1131	11.2828	10.8499	10.3698	10.3708
Tspan17	74257	11.6763	11.7033	12.1256	12.1076	12.1977	12.6253	12.7069	12.8853
Chic2	74277	11.5243	11.6418	11.7823	11.6961	11.8547	12.1375	12.2722	12.356
Kcmf1	74287	11.8061	11.9764	11.738	11.6178	11.4279	11.0896	10.8087	10.6607
Dpp8	74388	11.8837	11.9089	11.7076	11.7899	11.4432	11.4895	11.3107	11.0961
Batf2	74481	8.89655	8.7667	9.47279	9.55041	9.63806	8.99277	9.16095	9.12221
Gvin1	74558	10.2188	10.2542	11.3737	11.0615	11.6349	10.7431	11.1539	11.0675
Spsb1	74646	10.72	10.6845	10.5131	10.7178	10.4427	11.3506	11.5859	11.3445
Zfp943	74670	13.1438	12.9064	12.6953	12.7052	12.4255	12.5183	12.4448	12.2855
Mxra8	74761	11.195	11.0734	11.6228	11.2942	11.5309	11.737	11.9063	11.7432
Hhatl	74770	12.6004	12.6353	12.3809	11.9937	12.0414	12.0945	11.635	11.6011
Ppa2	74776	11.0494	10.8603	10.6744	10.6192	10.7726	10.3373	10.0755	10.2117
Sepn1	74777	11.0287	10.9712	10.8566	10.9465	11.0434	11.9815	12.1066	11.8691
Naa15	74838	10.3588	10.3572	10.1512	10.0944	10.0016	9.7343	9.7307	9.72897
Tmem65	74868	14.1964	14.13	13.6689	13.6951	13.3434	13.5139	13.3438	13.0557
Dpp3	75221	11.9637	11.9464	12.4572	12.5414	12.7236	12.57	12.5444	12.5635
Slitrk5	75409	8.80589	8.80296	8.75683	8.8301	8.81892	9.92088	10.0905	9.95651
Cklf	75458	8.93397	9.00105	9.05322	9.16017	9.3632	9.60001	9.66851	9.77825
Oplah	75475	10.2405	10.5596	9.93214	10.0753	9.85554	9.7858	9.73606	9.681
Yipf7	75581	14.0962	14.1699	14.1605	14.1041	13.8263	13.4005	13.1704	13.3411
Gns	75612	11.4428	11.3301	11.558	11.7117	11.864	12.0113	12.3445	12.1559
Rai14	75646	9.77401	9.58989	9.79668	9.81745	9.92218	11.1755	11.1944	11.1224
Rilpl1	75695	13.6829	13.6544	13.2904	13.1223	13.1431	13.073	12.6737	12.8276
Cul5	75717	12.5325	12.6995	12.3657	12.1877	12.4157	11.9533	11.9001	11.8522
Idnk	75731	9.64713	9.78351	10.373	10.5216	10.4231	9.72591	9.88112	9.83184
Mff	75734	11.3737	11.4141	11.6012	11.2502	11.4422	10.856	10.6862	10.5977
Pank1	75735	11.9969	11.7966	11.3941	11.4672	11.0841	11.1128	10.9047	10.7615
Ganc	76051	11.5188	11.57	11.1771	11.2107	11.4598	10.4959	10.5586	10.7247
Stard3nl	76205	10.4491	10.4686	10.881	10.7268	10.8952	11.3787	11.6583	11.625
Slc38a3	76257	10.414	10.3658	10.1959	10.0253	10.0756	9.71874	9.57845	9.64774
Gstk1	76263	13.9153	13.9126	13.5584	13.5603	13.3604	13.4287	13.0583	13.0727
Gpt	76282	11.3274	11.4486	11.1571	11.237	11.098	10.7312	10.6159	10.6353
Cep112	76380	11.0441	11.0932	10.4843	10.8425	10.6262	10.3801	10.2258	10.3846
Msrb2	76467	11.8206	11.8431	11.5243	11.1957	11.4479	11.3156	11.0328	10.9715
Haus8	76478	9.57167	9.50341	9.9403	9.8643	9.668	10.2151	10.3331	10.2261
Glt8d1	76485	11.5607	11.521	11.2595	11.5213	11.5827	12.0691	12.3137	12.2797
Abhd14b	76491	11.5636	11.5519	11.09	11.2211	11.029	10.7751	10.9419	11.0156
Srxn1	76650	9.66481	9.85804	10.3501	10.2241	10.2175	9.64103	9.6052	9.69664
Spcs3	76687	10.309	10.2103	10.5127	10.5607	10.4499	11.0792	11.1258	11.0646
Creld2	76737	9.67759	9.60354	9.72303	9.78991	9.71113	10.652	10.9519	10.716
2410137M14Rik	76797	10.2077	10.0478	9.86202	9.66558	9.63879	9.72394	9.46161	9.40504
Fam49a	76820	10.796	10.4763	10.7012	10.8907	10.8675	11.1783	11.3709	11.3534
Lrg1	76905	12.224	12.5083	11.8181	12.0304	11.964	12.5815	12.5268	12.5104
St5	76954	12.1124	12.1495	12.0319	11.8505	11.9469	12.6752	12.7729	12.673
Chst1	76969	10.1625	10.3921	9.5651	9.78585	9.69872	9.85786	10.2419	10.272
Mrap	77037	9.36221	9.71637	9.1073	9.35678	9.28917	9.32482	10.3561	10.1119
Bcl7a	77045	10.6784	10.6576	10.3416	10.3946	10.1396	9.77368	9.51173	9.66992
Sphkap	77629	9.03124	9.07512	9.07442	9.03375	8.98953	9.88251	10.0083	9.86295
Mrps5	77721	10.873	10.9648	11.1585	10.8409	10.6299	10.3726	10.2941	10.2835
Krba1	77827	10.6118	10.4349	9.90539	10.2998	10.176	9.63986	9.61846	9.75015
Lbh	77889	10.9463	10.8152	10.7337	10.8393	10.7981	12.6322	12.7907	12.2023
Tmem50b	77975	10.7665	10.7404	10.8981	10.6971	10.7828	11.3233	11.4126	11.3073
Ankrd23	78321	14.8336	14.919	14.9751	14.8499	14.5749	14.5103	14.1679	14.0509
Asb8	78541	13.0632	13.1071	12.7452	12.7533	12.7633	12.5738	12.2837	12.3804
Filip1l	78749	9.55746	10.003	9.33237	9.49425	9.5032	8.96238	9.01925	9.11652
Clip4	78785	13.0743	13.1433	13.0024	12.8729	13.0401	12.7527	12.4671	12.3036
Slc25a12	78830	13.3402	13.511	13.5109	13.0145	12.9367	12.7722	12.6826	12.1973
Aacs	78894	10.3967	10.3437	10.1925	10.2373	10.4704	11.0967	11.7418	11.6716
1500015O10Rik	78896	9.19841	9.26938	9.26843	9.28861	9.26747	10.3507	10.5145	10.464
Popdc3	78977	12.4642	12.4635	13.3033	13.1876	13.1032	12.412	12.2903	12.2444
Tnfrsf22	79202	9.37782	9.24005	9.77426	9.66663	9.76302	10.2458	10.3348	10.0976
Pacsin3	80708	10.6781	10.9923	10.9047	10.9838	10.8979	10.256	9.98965	10.203
Rhoj	80837	11.6606	11.3647	11.0613	11.2366	11.4066	11.9182	12.0238	12.3497
Dhx58	80861	9.15532	9.19996	9.56987	9.81025	9.90165	9.75609	9.77422	9.93921
Ifitm2	80876	11.9493	11.8381	12.1491	12.1565	12.2751	12.4965	12.52	12.7225
Kank3	80880	10.9539	10.8241	10.3009	10.5053	10.5468	10.1961	10.0949	10.3072
Maged2	80884	12.057	11.9438	12.2474	12.502	12.4046	13.3657	13.6051	13.5215
Hspb8	80888	12.4104	12.3307	13.014	13.0289	12.9805	11.9964	11.7815	12.1553
Gatsl2	80909	10.881	10.8428	10.5663	10.4139	10.2518	10.0884	9.94776	9.65461
Uck2	80914	10.4805	10.5194	11.8114	11.8445	11.7139	10.8646	10.6755	10.656
Vmn1r65	81013	8.74247	8.62895	10.4463	11.3728	10.9427	9.35671	9.4218	9.23282
Dnajb1	81489	10.9263	10.8988	11.3269	11.4357	11.2835	11.4846	12.1323	11.698
C1qtnf3	81799	9.36724	9.45864	10.3491	10.3306	10.4017	9.98588	10.0669	10.1274
Tnxb	81877	11.2183	11.3643	10.7335	10.9967	11.0541	10.5758	10.6907	10.6436
Rrbp1	81910	9.38243	9.43828	9.59297	9.62751	9.69047	10.2305	10.3892	10.3239
Akap12	83397	11.7978	11.6249	11.1031	10.9659	11.352	12.2608	12.4258	12.2244
Trem2	83433	8.93199	8.91748	9.27898	9.39389	9.44244	9.58995	9.53895	9.68263
Pde4dip	83679	9.72679	9.61827	9.39415	9.77063	9.42494	10.2368	10.4071	10.2319
Wasf1	83767	9.11802	9.13512	9.07221	9.17408	9.17865	10.9247	10.9655	10.6267
Nedd4l	83814	10.332	10.2932	10.1278	10.3414	9.97759	10.8997	10.972	10.6072
Slmap	83997	11.5613	11.5064	11.3643	11.4894	11.2794	10.9173	10.8068	10.9274
Snurf	84704	13.0636	13.121	12.9584	13.0667	12.6012	12.5031	12.3223	12.1651
Emc9	85308	11.3728	11.1088	10.9345	11.0805	10.7229	10.5845	10.4186	10.6039
Lmod2	93677	10.044	9.91429	9.80517	9.88003	9.78041	9.28238	9.10114	9.14423
Gpnmb	93695	9.97419	9.59154	11.1652	11.5664	11.7595	11.8058	11.8505	11.7621
Echs1	93747	13.3075	13.4805	12.9959	13.1205	13.0785	12.8968	12.7019	12.8022
Nans	94181	9.62595	9.55208	9.85983	10.0159	9.85684	10.053	10.1434	10.3987
Cnnm2	94219	9.49052	9.53908	9.35311	9.47535	9.25589	10.2914	10.4354	10.2399
Tinagl1	94242	9.43192	9.38317	9.22605	9.15848	9.28387	9.91911	9.8776	9.7015
Slc24a3	94249	10.4959	10.289	9.90999	10.1141	9.94279	12.2082	12.4033	12.004
Maged1	94275	12.5247	12.3341	12.713	13.0192	12.8466	13.5936	13.5472	13.6492
Hmgn3	94353	10.9793	10.858	10.5759	10.9759	10.9685	12.8523	12.853	12.9763
Exd2	97827	11.8409	11.6382	11.4443	11.2886	11.5018	11.1107	11.2038	11.0679
Stk17b	98267	9.89995	9.8537	10.3696	10.5637	10.4759	10.4651	10.6162	10.4619
Slamf9	98365	10.3448	10.2139	11.6783	12.1684	12.1103	12.2643	11.9908	12.688
Pid1	98496	10.1827	10.09	10.155	10.0229	10.1566	10.6959	10.9054	10.9349
Atp1a2	98660	13.0504	13.5292	13.5948	12.8324	13.4783	12.7662	12.4908	12.7985
Ubac1	98766	12.7982	12.8801	12.6535	12.8305	12.8842	12.3783	12.0655	12.2712
Ehd4	98878	12.6317	12.485	13.054	13.3057	13.2225	12.9066	12.8693	12.8893
Stard7	99138	13.0283	12.8167	12.7488	12.4258	12.4067	12.1002	11.8407	11.9241
Cercam	99151	9.88417	9.82727	9.77219	9.93206	9.91891	11.0448	11.223	10.9638
Ssx2ip	99167	11.1233	11.3235	11.0634	10.9329	10.9022	10.6805	10.6206	10.2624
Garnl3	99326	9.73104	9.8357	9.61911	9.83222	9.76522	11.0206	11.1313	10.8969
Olfml3	99543	10.7027	10.6214	10.7834	10.8406	11.088	12.0713	12.0339	11.9884
